# Supplementary material for: DNA damage repair system in C57BL/6 J mice is evolutionarily stable
Source: BMC Genomics. 2021 Sep 17;22:669. doi: 10.1186/s12864-021-07983-7 (PMC8447752; doi:10.1186/s12864-021-07983-7)
Supplement: Supplementary file 1 — Additional file 1: Supplementary Table 1. Total variants detected in 2018 C57BL/6J genome* [file 12864_2021_7983_MOESM1_ESM.xlsx]

## Sheet: Sheet1
Supplementary table 1. Total variants detected in 2018 C57BL/6J genome*
Chr	Start (mm7)	Start (mm10)	Ref	Alt	Gene	Zygosity	QUAL	Depth	Cases
chr1	9546377	9546377	C	T	Rrs1	het	516.6	50	1
chr1	9546372	9546372	C	T	Rrs1	het	547.6	51	1
chr1	9546588	9546588	A	T	Rrs1	het	348.6	51	1
chr1	9546533	9546533	G	A	Rrs1	het	366.6	52	1
chr1	9546414	9546414	G	A	Rrs1	het	357.6	53	1
chr1	9546504	9546504	G	C	Rrs1	het	437.6	53	1
chr1	88265472	88265472	C	T	Hjurp	het	126.6	55	1
chr1	9546452	9546452	G	A	Rrs1	het	421.6	58	1
chr1	9546478	9546478	C	T	Rrs1	het	501.6	58	1
chr1	178046925	178046925	C	T	Catspere2	het	583.6	81	1
chr1	88265846	88265846	A	C	Hjurp	het	614.6	85	1
chr1	88265892	88265892	C	G	Hjurp	het	329.6	87	1
chr1	85100567	85100567	C	T	A530032D15Rik,Sp140	het	1116.6	106	1
chr1	88266279	88266329	CTGGGAGGGCTTGCTCCGGGGGCAGTGTGTCCTGTTCTTGTGCAGCCCCTG	-	Hjurp	het	3688.6	139	1
chr1	88265980	88265980	T	G	Hjurp	het	3981.6	177	1
chr1	85099634	85099634	A	C	A530032D15Rik,Sp140	het	657.6	199	1
chr1	85099620	85099620	C	T	A530032D15Rik,Sp140	het	3762.6	215	1
chr1	85099484	85099484	C	T	A530032D15Rik,Sp140	het	431.6	216	1
chr1	*	*	T	G	Nbeal1	hom	2308.03	51	1
chr1	*	*	A	G	Ogfrl1	hom	2307.03	50	1
chr1	128333543	128333543	T	A	Mcm6	het	555.6	51	1
chr1	128333547	128333547	A	G	Mcm6	het	555.6	51	1
chr1	72690137	72690137	C	G	Ankar	het	86.6	61	1
chr1	85637855	85637855	C	T	Sp140	het	101.6	50	1
chr1	85632586	85632586	G	A	Sp140	het	32.6	55	1
chr1	88277413	88277413	A	C	A730008H23Rik,Hjurp	het	2149.02	87	1
chr1	85585009	85585009	T	C	Sp110	het	113.6	153	1
chr1	85270055	85270055	C	T	C130026I21Rik	het	46.6	198	1
chr1	85259840	85259840	C	A	C130026I21Rik	het	151.6	627	1
chr1	85099634	85099634	T	G	A530032D15Rik	het	72.6	219	1
chr1	150423668	150423669	AG	-	Tpr	het	79.6	74	1
chr1	135386269	135386271	TCC	-	Ipo9	het	228.6	116	1
chr1	93321384	93321384	-	GTGGTC	Pask	het	189.64	53	1
chr1	93321388	93321392	TCCCA	-	Pask	het	150.6	64	1
chr1	157176143	157176143	T	-	Rasal2	het	44.6	63	1
chr1	*	*	C	A	Nbeal1	hom	2304.03	52	2
chr1	85270052	85270052	T	C	C130026I21Rik	het	84.6	204	2
chr1	9546572	9546572	C	G	Rrs1	het	204.6	55	2
chr1	93321393	93321393	-	T	Pask	het	153.64	64	2
chr1	93321397	93321397	-	T	Pask	het	141.64	67	2
chr1	74395496	74395496	A	C	Ctdsp1	het	841.6	53	3
chr1	93321398	93321398	C	T	Pask	het	111.6	50	3
chr1	93321400	93321400	G	A	Pask	het	108.6	50	3
chr1	85632585	85632585	C	G	Sp140	het	101.6	52	3
chr1	93321404	93321406	GAC	-	Pask	het	96.6	55	3
chr1	85591619	85591619	C	T	Sp110	het	75.6	58	3
chr1	85100636	85100636	G	T	A530032D15Rik	het	62.6	51	4
chr1	9546104	9546105	CT	-	Rrs1	het	620.6	56	4
chr1	9546180	9546180	C	T	Rrs1	het	942.6	58	4
chr1	9546150	9546150	T	C	Rrs1	het	871.6	61	4
chr1	9546171	9546171	A	G	Rrs1	het	933.6	61	4
chr1	9546138	9546138	C	A	Rrs1	het	516.6	62	4
chr1	9546153	9546153	T	G	Rrs1	het	871.6	63	4
chr1	128333574	128333574	T	C	Mcm6	het	486.6	58	5
chr1	128333576	128333576	C	A	Mcm6	het	490.6	60	5
chr1	85099523	85099523	G	A	A530032D15Rik,Sp140	het	512.6	283	5
chr1	85099553	85099553	G	T	A530032D15Rik,Sp140	het	1135.6	300	5
chr1	88260002	88260002	A	C	Mroh2a	het	2385.02	99	5
chr1	85630551	85630551	A	T	Sp140	het	55.6	82	5
chr1	74393390	74393390	T	C	Ctdsp1	het	362.6	64	6
chr1	171356715	171356715	G	C	Pfdn2	het	188.6	52	7
chr1	85610866	85610866	C	T	Sp140	het	570.6	621	7
chr1	85620099	85620099	A	G	Sp140	het	49.6	140	7
chr1	74394869	74394869	G	A	Ctdsp1	het	724.6	50	8
chr1	74393333	74393333	C	T	Ctdsp1	het	920.6	76	8
chr1	85577329	85577329	A	C	Sp110	het	131.6	142	8
chr1	85094316	85094316	G	A	A530032D15Rik	het	46.6	1212	8
chr1	85579153	85579153	A	T	Sp110	het	151.6	162	8
chr1	88235216	88235216	G	T	Mroh2a	het	77.6	196	9
chr1	128333595	128333595	T	C	Mcm6	het	353.6	51	10
chr1	9546215	9546215	C	T	Rrs1	het	610.6	56	10
chr1	9546223	9546223	C	T	Rrs1	het	618.6	60	10
chr1	128333652	128333652	C	T	Mcm6	het	360.6	64	11
chr1	65081915	65081915	T	A	Crygb;Crygc(NM_007775:exon1:c.244+1A>T,NM_001082573:exon1:c.244+1A>T)	het	434.6	60	11
chr1	74394952	74394963	GCCGAGACCTGC	-	Ctdsp1	het	1283.6	59	11
chr1	9546259	9546259	C	T	Rrs1	het	849.6	62	12
chr1	74393835	74393835	C	T	Ctdsp1	het	614.6	51	13
chr1	9546268	9546268	G	T	Rrs1	het	841.6	64	13
chr1	85601172	85601172	T	G	Sp140	het	1054.6	688	13
chr1	88277410	88277410	G	A	A730008H23Rik,Hjurp	het	385.6	66	14
chr1	74393859	74393859	C	A	Ctdsp1	het	1220.6	54	15
chr1	88240703	88240703	G	A	Mroh2a	het	112.6	52	15
chr1	88277413	88277413	A	T	A730008H23Rik,Hjurp	het	1418.6	55	15
chr1	9546341	9546341	G	T	Rrs1	het	538.6	74	15
chr1	85635589	85635589	C	A	Sp140	het	366.6	288	15
chr1	85259789	85259789	C	A	C130026I21Rik	het	340.6	457	15
chr1	85579128	85579128	C	T	Sp110	het	271.6	226	15
chr1	171357963	171357963	A	G	Pfdn2	het	1037.6	53	16
chr1	74394927	74394930	TACG	-	Ctdsp1	het	1324.6	51	16
chr1	88237944	88237944	G	A	Mroh2a	het	85.6	55	16
chr1	88240709	88240709	G	T	Mroh2a	het	68.6	53	16
chr1	9546338	9546338	T	A	Rrs1	het	554.6	74	16
chr1	9546313	9546313	G	A	Rrs1	het	620.6	75	16
chr1	85100560	85100560	C	T	A530032D15Rik	het	46.6	164	16
chr1	85259779	85259779	C	T	C130026I21Rik	het	260.6	436	16
chr1	88266592	88266592	C	A	Hjurp	het	259.6	115	17
chr1	173924112	173924112	C	T	Ifi203	het	3609.6	197	17
chr1	88248586	88248586	G	A	Mroh2a	het	58.6	68	17
chr1	88277434	88277434	A	C	A730008H23Rik,Hjurp	het	318.6	63	17
chr1	85635605	85635605	A	G	Sp140	het	386.6	281	17
chr1	171344433	171344433	A	G	Nit1	het	343.6	54	18
chr1	60476744	60476744	G	T	Abi2	het	1548.6	66	18
chr1	60476774	60476774	A	T	Abi2	het	1266.6	67	18
chr1	88277442	88277442	T	A	A730008H23Rik,Hjurp	het	860.6	62	18
chr1	88277422	88277422	C	A	A730008H23Rik,Hjurp	het	1916.6	68	18
chr1	173924120	173924120	C	T	Ifi203	het	3653.6	187	19
chr1	60476750	60476750	T	A	Abi2	het	1548.6	66	19
chr1	85579092	85579092	G	A	Sp110	het	144.6	266	19
chr1	85257458	85257458	G	A	C130026I21Rik	het	947.6	517	19
chr1	88247763	88247763	A	G	Mroh2a	het	1792.6	74	20
chr1	88230368	88230368	C	A	Mroh2a	het	1569.6	101	20
chr1	85643220	85643220	G	A	Sp140	het	604.6	131	20
chr1	85643221	85643221	A	G	Sp140	het	604.6	132	20
chr1	85100567	85100567	G	A	A530032D15Rik	het	1691.6	151	20
chr1	171356617	171356702	AGGTAGGAAGGCCGCAGAGAAACAGAGTGATTGGATGGAGGCTTGTGGGGATCAGGACGCATTCTGAGGTCTTGTTCTCCTACCCT	-	Pfdn2	het	1490.6	163	20
chr1	85099620	85099620	G	A	A530032D15Rik	het	2054.6	281	20
chr1	85579079	85579079	T	G	Sp110	het	253.6	283	20
chr1	85589148	85589148	T	A	Sp110	het	736.6	297	20
chr1	85589118	85589118	C	G	Sp110	het	518.6	340	20
chr1	85247131	85247131	G	C	C130026I21Rik	het	3949.6	397	20
chr1	85247125	85247125	G	C	C130026I21Rik	het	1274.6	413	20
chr1	85099484	85099484	G	A	A530032D15Rik	het	721.6	447	20
chr1	85089575	85089575	C	G	A530032D15Rik	het	1467.6	450	20
chr1	85247114	85247114	T	C	C130026I21Rik	het	1216.6	457	20
chr1	85099553	85099553	C	A	A530032D15Rik	het	1243.6	477	20
chr1	85099523	85099523	C	T	A530032D15Rik	het	1167.6	519	20
chr1	85246950	85246950	G	A	C130026I21Rik	het	935.6	521	20
chr1	85259813	85259813	G	A	C130026I21Rik	het	2541.6	547	20
chr1	85610828	85610828	T	A	Sp140	het	1669.6	920	20
chr1	85610809	85610811	AGA	-	Sp140	het	3308.6	1020	20
chr1	88240802	88240802	C	T	Mroh2a	het	1080.6	53	21
chr1	88260002	88260002	A	G	Mroh2a	het	2385.02	99	21
chr1	65324126	65081929	A	G	Crygb	het	1026.6	74	22
chr1	88173896	88270274	C	T	Hjurp	het	1124.6	50	23
chr1		88234137	G	A	Mroh2a	het	825.6	154	23
chr1	65324133	65081936	A	G	Crygb	het	1164.6	76	24
chr1		88260005	G	A	Mroh2a	het	282.6	98	24
chr1		88252477	C	T	Mroh2a	het	2354.6	94	24
chr1	65324136	65081939	A	G	Crygb	het	1164.6	80	25
chr1		88256155	C	T	Mroh2a	het	316.6	58	25
chr1		88237491	C	T	Mroh2a	het	384.6	53	25
chr1		88260004	C	T	Mroh2a	het	279.6	97	25
chr1	88173891	88270269	A	G	Hjurp	het	771.6	55	26
chr1		171357963	A	G	Pfdn2	het	1263.6	53	26
chr1	88170146	88266524	-	T	Hjurp	het	588.64	50	27
chr1		88237541	C	A	Mroh2a	het	806.6	53	27
chr1		88252458	A	G	Mroh2a	het	1590.6	54	27
chr1		88242692	G	A	Mroh2a	het	504.6	79	28
chr1		171356715	G	C	Pfdn2	het	493.6	61	28
chr1		171344433	A	G	Nit1	het	791.6	50	28
chr1		88234120	G	A	Mroh2a	het	1224.6	61	28
chr1		88242764	A	G	Mroh2a	het	1896.6	54	28
chr1		88259973	C	T	Mroh2a	het	699.6	94	29
chr1		88256127	G	A	Mroh2a	het	126.6	59	29
chr1		88250266	A	G	Mroh2a	het	2767.6	130	30
chr1		88242760	C	T	Mroh2a	het	1154.6	57	31
chr1		88256090	G	A	Mroh2a	het	248.6	62	33
chr1		88256798	G	A	Mroh2a	het	354.6	51	33
chr1		88256727	C	T	Mroh2a	het	447.6	58	34
chr1		88256705	C	T	Mroh2a	het	471.6	63	35
chr1		88256096	G	A	Mroh2a	het	328.6	60	36
chr1		88251385	G	T	Mroh2a	het	897.6	71	36
chr1		88255245	T	C	Mroh2a	het	1790.6	52	36
chr1		88251374	C	T	Mroh2a	het	514.6	76	37
chr1		88242417	G	T	Mroh2a	het	631.6	69	37
chr1		88242418	G	T	Mroh2a	het	631.6	69	37
chr1		88237853	A	C	Mroh2a	het	1718.6	58	38
chr1		88255565	C	A	Mroh2a	het	652.6	88	39
chr1		88237852	G	T	Mroh2a	het	568.6	57	39
chr1		88252383	T	C	Mroh2a	het	2006.6	68	39
chr1	88168807	88265185	G	A	Hjurp	het	253.6	58	40
chr1		88251365	C	T	Mroh2a	het	591.6	80	40
chr1		88233435	C	T	Mroh2a	het	534.6	89	41
chr1		88230668	G	A	Mroh2a	het	600.6	80	41
chr1		88255203	G	A	Mroh2a	het	456.6	64	41
chr1		88230644	G	A	Mroh2a	het	613.6	83	41
chr1		88234040	G	C	Mroh2a	het	1204.6	81	41
chr1		88277238	T	C	Hjurp	het	1537.6	53	41
chr1		88245989	T	C	Mroh2a	het	2262.6	75	41
chr1	173890009	173924024	A	T	Ifi203	het	306.6	58	42
chr1	173890011	173924026	G	A	Ifi203	het	306.6	59	42
chr1	88168931	88265309	C	G	Hjurp	het	302.6	66	42
chr1	173889978	173923993	T	C	Ifi203	het	309.6	57	42
chr1	88169817	88266195	G	A	Hjurp	het	405.6	72	42
chr1		88230680	C	T	Mroh2a	het	510.6	79	42
chr1		88244083	G	A	Mroh2a	het	591.6	65	42
chr1		88239006	A	C	Mroh2a	het	1147.6	70	42
chr1		88230637	T	C	Mroh2a	het	2907.6	83	42
chr1		88240124	T	C	Mroh2a	het	2929.6	85	42
chr1		88230667	A	C	Mroh2a	het	2798.6	79	42
chr1		88230650	G	A	Mroh2a	het	2978.6	85	42
chr1	173873647	173907662	T	G	Ifi211	het	1139.6	86	43
chr1		88232292	C	T	Mroh2a	het	729.6	121	43
chr1		88235376	G	A	Mroh2a	het	759.6	130	43
chr1		26687400	A	T	4931408C20Rik	het	616.6	99	43
chr1		88265892	C	G	Hjurp	het	805.6	132	43
chr1		88228380	C	A	Mroh2a	het	653.6	103	43
chr1		88247139	G	A	Mroh2a	het	966.6	134	43
chr1		88265846	A	C	Hjurp	het	1182.6	135	43
chr1		88254906	A	C	Mroh2a	het	723.6	76	43
chr1		88258633	C	T	Mroh2a	het	1019.6	102	43
chr1		88233393	G	A	Mroh2a	het	898.6	91	43
chr1		88265472	C	T	Hjurp	het	1099.6	103	43
chr1		88234981	G	A	Mroh2a	het	1335.6	124	43
chr1		85615204	T	C	Sp140	het	921.6	80	43
chr1		85615212	C	G	Sp140	het	921.6	79	43
chr1		88235254	G	A	Mroh2a	het	1011.6	99	43
chr1		88257739	T	C	Mroh2a	het	1113.6	95	43
chr1		88248555	C	A	Mroh2a	het	1099.6	93	43
chr1		88244970	G	T	Mroh2a	het	996.6	78	43
chr1		88233442	G	T	Mroh2a	het	1217.6	88	43
chr1		88255607	T	C	Mroh2a	het	1323.6	88	43
chr1		88230746	G	A	Mroh2a	het	1356.6	89	43
chr1		88241584	G	A	Mroh2a	het	2158.6	136	43
chr1		88247237	C	T	Mroh2a	het	1746.6	106	43
chr1		88233390	G	A	Mroh2a	het	1728.6	88	43
chr1		88265980	T	G	Hjurp	het	2868.6	122	43
chr1		88248621	C	T	Mroh2a	het	2137.6	86	43
chr1		88251267	G	T	Mroh2a	het	2375.6	86	43
chr1		88247140	A	C	Mroh2a	het	3806.6	135	43
chr1		88246065	A	G	Mroh2a	het	2631.6	89	43
chr1		88236695	C	G	Mroh2a	het	3210.6	106	43
chr1		88251346	C	T	Mroh2a	het	2493.6	84	43
chr1		88241093	C	T	Mroh2a	het	2789.6	96	43
chr1		88236665	T	G	Mroh2a	het	3393.6	108	43
chr1		88241590	A	G	Mroh2a	het	4161.6	135	43
chr1		88247232	T	C	Mroh2a	het	3410.6	109	43
chr1		88235442	G	A	Mroh2a	het	3635.6	114	43
chr1		88238947	A	G	Mroh2a	het	2648.6	83	43
chr1		88248614	T	C	Mroh2a	het	2934.6	89	43
chr1		88259567	A	G	Mroh2a	het	5441.6	167	43
chr1		88248584	G	A	Mroh2a	het	3203.6	98	43
chr1		88235051	T	C	Mroh2a	het	4061.6	122	43
chr1		88232324	C	T	Mroh2a	het	3611.6	109	43
chr1		88235023	G	A	Mroh2a	het	4330.6	135	43
chr1		88242508	T	C	Mroh2a	het	3012.6	86	43
chr1		88242511	T	C	Mroh2a	het	3096.6	88	43
chr1		88265570	T	A	Hjurp	het	3416.6	98	43
chr1		88240149	C	T	Mroh2a	het	3275.6	94	43
chr1		88256468	T	C	Mroh2a	het	3550.6	104	43
chr1		88244014	G	A	Mroh2a	het	2744.6	83	43
chr1		88233417	C	T	Mroh2a	het	3201.6	91	43
chr1	88172953	88269331	T	C	Hjurp	het	1032.6	131	44
chr1	173888584	173922599	G	T	Ifi203	het	2578.6	158	44
chr1	85235543	85089575	G	C	A530032D15Rik	het	326.6	79	44
chr1	74634364	74394691	G	A	Ctdsp1	het	1390.6	89	44
chr1	88176352	88272730	A	G	Hjurp	het	2899.6	125	44
chr1	88168880	88265258	A	G	Hjurp	het	1787.6	77	44
chr2	151494315	151494315	A	C	Nsfl1c	het	1179.6	52	1
chr2	151494328	151494328	C	G	Nsfl1c	het	1137.6	52	1
chr2	151494313	151494313	G	A	Nsfl1c	het	366.6	53	1
chr2	32708151	32708161	GCACCAGCAGC	-	Cdk9	het	546.6	55	1
chr2	32708165	32708167	TCA	-	Cdk9	het	501.6	55	1
chr2	32710067	32710074	GCCGTTCA	-	Cdk9	het	289.6	50	1
chr2	32710090	32710091	CT	-	Cdk9	het	333.6	51	1
chr2	32708135	32708136	CG	-	Cdk9	het	197.6	50	1
chr2	24638678	24638678	G	C	Cacna1b	het	1045.6	52	1
chr2	132297267	132297267	A	G	Cds2	het	1306.6	57	1
chr2	32708276	32708276	A	G	Cdk9	het	335.6	59	1
chr2	32708268	32708268	A	G	Cdk9	het	335.6	61	1
chr2	85777109	85777109	-	C	Olfr1014	het	3887.64	248	1
chr2	52107727	52107727	-	A	Rif1	het	36.64	72	1
chr2	37495651	37495652	AG	-	Rabgap1	het	49.6	86	1
chr2	104059924	104059926	GAG	-	Fbxo3	het	58.6	53	1
chr2	155751422	155751424	CTG	-	Procr	het	49.6	56	1
chr2	41112350	41112350	G	A	Lrp1b	het	1027.6	85	1
chr2	37201254	37201256	CAG	-	Olfr365	het	61.6	52	1
chr2	64930221	64930221	-	T	Grb14	het	44.64	95	1
chr2	32708139	32708148	GCGCGGGGTC	-	Cdk9	het	549.6	53	2
chr2	32708182	32708182	A	C	Cdk9	het	372.6	53	2
chr2	24638702	24638702	C	G	Cacna1b	het	926.6	50	2
chr2	52107728	52107728	A	-	Rif1	het	37.6	51	2
chr2	32708207	32708207	A	G	Cdk9	het	309.6	58	3
chr2	32708198	32708198	T	C	Cdk9	het	351.6	59	3
chr2	32708217	32708236	TCACCTTCCGCTTCTGGCCC	-	Cdk9	het	202.6	65	4
chr2	5921824	5921824	C	T	Dhtkd1	hom	2059.03	63	4
chr2	32708069	32708069	T	C	Cdk9	het	745.6	68	5
chr2	132297234	132297234	G	C	Cds2	het	921.6	58	13
chr2	132297261	132297261	G	A	Cds2	het	432.6	50	15
chr2	32712071	32712071	A	G	Cdk9	het	807.6	59	16
chr2	32715252	32707941	A	G	Cdk9	het	1054.6	63	30
chr2	32717793	32710482	G	C	Cdk9	het	551.6	74	33
chr2	32715260	32707949	T	C	Cdk9	het	1051.6	63	33
chr3	94175969	94175969	T	A	Gm10696	het	92.6	50	1
chr3	94175924	94175924	A	C	Gm10696	het	66.6	55	1
chr3	64016715	64016715	G	A	Gmps	het	91.6	61	1
chr3	103645296	103645296	-	CCTAAAGGGAAAGAGAATGCAAGATTCTCAACTCACTTGTGGACTGCTGCTCACGGATCTCTGTGCTGACATGCGCAGTGTGATGAGCGGGCAGCAATGGGTTCAAGATAACAGGAGACTTA	Atg4a	het	1586.64	102	1
chr3	64105294	64105294	C	G	Vmn2r1	het	54.6	141	1
chr3	37714796	37714796	C	T	Gm5148	het	780.6	166	1
chr3	64105272	64105272	T	C	Vmn2r1	het	189.6	166	1
chr3	15802596	15802596	C	T	Sirpb1a,Sirpb1b,Sirpb1c	het	1718.6	188	1
chr3	64104933	64104933	C	T	Vmn2r1	het	1052.6	228	1
chr3	64104937	64104937	G	T	Vmn2r1	het	1186.6	238	1
chr3	64104941	64104941	G	C	Vmn2r1	het	466.6	246	1
chr3	64104949	64104949	G	T	Vmn2r1	het	1933.6	256	1
chr3	64104952	64104952	A	G	Vmn2r1	het	2269.6	266	1
chr3	64105179	64105179	C	T	Vmn2r1	het	2417.6	273	1
chr3	64105173	64105173	G	T	Vmn2r1	het	2501.6	280	1
chr3	64105170	64105170	G	A	Vmn2r1	het	2527.6	291	1
chr3	90025121	90025121	G	A	Ubap2l	het	285.6	51	1
chr3	90486195	90486195	G	C	Ilf2	hom	2065.03	54	1
chr3	90025072	90025072	G	A	Ubap2l	het	42.6	57	1
chr3	90015450	90015450	G	A	Ubap2l	het	229.6	51	1
chr3	90015151	90015151	C	T	Ubap2l	het	337.6	54	1
chr3	141864549	141864549	T	C	Bmpr1b	hom	2108.03	55	1
chr3	90015162	90015162	T	C	Ubap2l	het	345.6	57	1
chr3	90015175	90015175	C	T	Ubap2l	het	399.6	58	1
chr3	90015437	90015437	A	C	Ubap2l	het	444.6	58	1
chr3	90015183	90015183	G	A	Ubap2l	het	393.6	59	1
chr3	90015185	90015185	G	A	Ubap2l	het	399.6	59	1
chr3	90015424	90015424	G	A	Ubap2l	het	438.6	59	1
chr3	90015205	90015205	G	A	Ubap2l	het	315.6	60	1
chr3	90015430	90015430	G	C	Ubap2l	het	438.6	60	1
chr3	15548673	15548673	A	G	Sirpb1b	het	269.6	259	1
chr3	129739913	129739913	-	T	Egf	het	61.64	60	1
chr3	10347218	10347218	A	-	Zfand1	het	51.6	55	1
chr3	34057981	34057982	CA	-	Dnajc19	het	127.6	63	1
chr3	15417001	15417001	T	C	Sirpb1a	het	174.6	221	1
chr3	90023619	90023619	A	T	Ubap2l	het	102.6	52	2
chr3	15416972	15416972	T	G	Sirpb1a	het	94.6	337	2
chr3	15379100	15379100	C	T	Sirpb1a	het	53.6	104	2
chr3	103645557	103645557	T	C	Atg4a	het	233.6	52	3
chr3	90025109	90025109	G	A	Ubap2l	het	420.6	52	3
chr3	90025110	90025110	C	T	Ubap2l	het	420.6	52	3
chr3	90023595	90023595	C	A	Ubap2l	het	507.6	51	3
chr3	90023598	90023598	A	G	Ubap2l	het	465.6	51	3
chr3	90015412	90015412	G	A	Ubap2l	het	459.6	54	3
chr3	15838832	15838832	T	A	LOC100038947	het	56.6	224	3
chr3	15416977	15416977	T	C	Sirpb1a	het	148.6	333	3
chr3	64104962	64104962	C	T	Vmn2r1	het	2853.6	293	4
chr3	64104963	64104963	A	G	Vmn2r1	het	2853.6	298	4
chr3	90023584	90023584	C	T	Ubap2l	het	420.6	50	4
chr3	90015410	90015410	C	G	Ubap2l	het	402.6	50	4
chr3	15542213	15542213	T	C	Sirpb1b	het	517.6	57	4
chr3	90023578	90023578	T	G	Ubap2l	het	492.6	51	5
chr3	90021454	90021454	G	C	Ubap2l	het	190.6	59	6
chr3	90023485	90023485	T	C	Ubap2l	het	423.6	50	6
chr3	15832155	15832155	T	C	Sirpb1a,Sirpb1b,Sirpb1c	het	48.6	132	6
chr3	15838841	15838841	G	A	Sirpb1a,Sirpb1b,Sirpb1c	het	316.6	168	7
chr3	15416986	15416986	G	T	Sirpb1a	het	55.6	320	7
chr3	90015383	90015383	T	C	Ubap2l	het	783.6	51	8
chr3	90002457	90002457	C	T	Ubap2l	het	620.6	53	8
chr3	90015374	90015374	T	A	Ubap2l	het	817.6	51	9
chr3	90021494	90021494	T	C	Ubap2l	het	185.6	61	9
chr3	90021465	90021465	T	C	Ubap2l	het	249.6	63	9
chr3	90021469	90021469	G	A	Ubap2l	het	249.6	64	9
chr3	15832375	15832375	G	C	LOC100038947	het	578.6	53	9
chr3	90012720	90012720	T	A	Ubap2l	het	62.6	50	10
chr3	90023489	90023497	AGTGCTTCC	-	Ubap2l	het	334.6	52	10
chr3	90023509	90023509	G	-	Ubap2l	het	299.6	55	10
chr3	90023538	90023538	G	A	Ubap2l	het	227.6	59	10
chr3	90058562	90058562	C	T	4933434E20Rik	het	39.6	70	10
chr3	90010438	90010438	T	A	Ubap2l	het	277.6	63	11
chr3	15838889	15838889	C	T	Sirpb1a,Sirpb1b,Sirpb1c	het	271.6	170	11
chr3	15417020	15417020	G	A	Sirpb1a	het	48.6	268	12
chr3	15417016	15417016	G	A	Sirpb1a	het	33.6	278	12
chr3	90002412	90002412	G	A	Ubap2l	het	1258.6	63	13
chr3	15838613	15838613	T	G	Sirpb1a,Sirpb1b,Sirpb1c	het	2908.6	319	13
chr3	15838617	15838617	G	A	Sirpb1a,Sirpb1b,Sirpb1c	het	2938.6	334	13
chr3	90012731	90012731	T	C	Ubap2l	het	189.6	91	13
chr3	90002423	90002423	G	A	Ubap2l	het	1344.6	65	14
chr3	15838612	15838612	A	G	Sirpb1a,Sirpb1b,Sirpb1c	het	2917.6	316	14
chr3	90017205	90017205	A	G	Ubap2l	het	420.6	64	16
chr3	90017145	90017145	A	G	Ubap2l	het	285.6	66	16
chr3	90017136	90017136	G	T	Ubap2l	het	285.6	67	16
chr3	90017152	90017154	CCG	-	Ubap2l	het	279.6	67	16
chr3	90017199	90017199	G	A	Ubap2l	het	417.6	67	17
chr3	90017156	90017156	-	AG	Ubap2l	het	282.64	68	17
chr3	90017157	90017157	T	C	Ubap2l	het	282.6	68	17
chr3	90017198	90017198	C	T	Ubap2l	het	417.6	68	17
chr3	15411198	15411198	A	T	Sirpb1a	het	318.6	69	17
chr3	90010500	90010500	G	A	Ubap2l	het	150.6	52	18
chr3	90010495	90010495	A	C	Ubap2l	het	144.6	53	18
chr3	90010496	90010496	A	G	Ubap2l	het	144.6	54	18
chr3	90010449	90010449	G	A	Ubap2l	het	327.6	63	18
chr3	15838807	15838807	A	G	LOC100038947	het	347.6	271	18
chr3	15832408	15832408	A	T	LOC100038947	het	522.6	69	20
chr3	15542165	15542165	T	C	Sirpb1b	het	1003.6	81	20
chr3	15548939	15548939	T	C	Sirpb1b	het	687.6	142	20
chr3	15548925	15548925	C	T	Sirpb1b	het	597.6	157	20
chr3	15411499	15411499	T	C	Sirpb1a	het	1767.6	164	20
chr3	15411378	15411378	C	T	Sirpb1a	het	2315.6	231	20
chr3	15411385	15411385	C	T	Sirpb1a	het	2573.6	238	20
chr3	15411410	15411410	C	T	Sirpb1a	het	1690.6	239	20
chr3	15417060	15417060	T	A	Sirpb1a	het	688.6	292	20
chr3	15417069	15417069	A	G	Sirpb1a	het	762.6	292	20
chr3	15417076	15417076	C	T	Sirpb1a	het	779.6	293	20
chr3	15548854	15548854	G	T	Sirpb1b	het	1743.6	298	20
chr3	15838792	15838792	G	A	LOC100038947	het	1505.6	315	20
chr3	15838791	15838791	C	T	LOC100038947	het	1505.6	318	20
chr3	15838790	15838790	G	A	LOC100038947	het	1505.6	321	20
chr3	15548830	15548830	C	T	Sirpb1b	het	2238.6	352	20
chr3	15838773	15838773	T	C	LOC100038947	het	2110.6	359	20
chr3	15548814	15548814	T	A	Sirpb1b	het	2245.6	381	20
chr3	15548790	15548790	C	G	Sirpb1b	het	2464.6	387	20
chr3	15548792	15548792	G	A	Sirpb1b	het	2467.6	387	20
chr3	15548789	15548789	A	G	Sirpb1b	het	2431.6	388	20
chr3	15838758	15838758	G	T	LOC100038947	het	3053.6	403	20
chr3	15548774	15548774	G	A	Sirpb1b	het	2072.6	418	20
chr3	15548740	15548740	G	T	Sirpb1b	het	1764.6	419	20
chr3	15548731	15548731	T	C	Sirpb1b	het	1595.6	421	20
chr3	15417117	15417117	T	C	Sirpb1a	het	747.6	297	21
chr3	64147371	64001599	C	G	Gmps	het	1222.6	62	22
chr3	64147374	64001602	T	C	Gmps	het	1201.6	61	22
chr3	103439533	103645549	T	C	Atg4a	het	233.6	60	30
chr3	90138927	90008269	A	G	Ubap2l	het	666.6	55	37
chr3	15549220	15838744	G	T	Sirpb1c	het	744.6	198	40
chr3	103439400	103645416	A	G	Atg4a	het	464.6	58	40
chr3	103439326	103645342	A	G	Atg4a	het	681.6	59	41
chr3	90138967	90008309	G	A	Ubap2l	het	798.6	58	41
chr3	15549167	15838691	G	A	Sirpb1c	het	905.6	169	43
chr3	15542651	15832175	C	G	Sirpb1c	het	1182.6	154	44
chr3	15542683	15832207	C	T	Sirpb1c	het	925.6	160	44
chr3	15542699	15832223	G	T	Sirpb1c	het	1023.6	165	44
chr3	15542788	15832312	A	T	Sirpb1c	het	737.6	159	44
chr3	15542840	15832364	C	A	Sirpb1c	het	1412.6	145	44
chr3	15542847	15832371	C	A	Sirpb1c	het	1355.6	141	44
chr3	15542898	15832422	T	A	Sirpb1c	het	674.6	105	44
chr3	15542918	15832442	T	G	Sirpb1c	het	481.6	94	44
chr3	15543411	15832935	A	T	Sirpb1c	het	690.6	107	44
chr3	15543475	15832999	G	A	Sirpb1c	het	697.6	142	44
chr3	15543556	15833080	G	C	Sirpb1c	het	2780.6	176	44
chr3	15543591	15833115	T	C	Sirpb1c	het	865.6	177	44
chr3	15543657	15833181	C	T	Sirpb1c	het	3539.6	159	44
chr3	15543669	15833193	G	T	Sirpb1c	het	734.6	151	44
chr3	15549125	15838649	C	A	Sirpb1c	het	2271.6	130	44
chr3	15549142	15838666	G	A	Sirpb1c	het	3602.6	142	44
chr3	15549225	15838749	C	T	Sirpb1c	het	3580.6	195	44
chr3	15549234	15838758	G	T	Sirpb1c	het	1390.6	192	44
chr3	15549249	15838773	T	C	Sirpb1c	het	4018.6	181	44
chr3	15549266	15838790	G	A	Sirpb1c	het	4853.6	161	44
chr3	15549267	15838791	C	T	Sirpb1c	het	5027.6	161	44
chr3	15549268	15838792	G	A	Sirpb1c	het	1140.6	164	44
chr3	15549283	15838807	A	G	Sirpb1c	het	2138.6	162	44
chr3	15549284	15838808	G	C	Sirpb1c	het	1989.6	161	44
chr3	15549286	15838810	A	G	Sirpb1c	het	1872.6	161	44
chr3	15549308	15838832	T	A	Sirpb1c	het	2066.6	157	44
chr3	15549315	15838839	T	C	Sirpb1c	het	4955.6	150	44
chr3	15549318	15838842	A	T	Sirpb1c	het	4619.6	146	44
chr3	15549324	15838848	C	T	Sirpb1c	het	1454.6	153	44
chr3	15549348	15838872	G	T	Sirpb1c	het	1416.6	152	44
chr3	15549419	15838943	C	T	Sirpb1c	het	1985.6	125	44
chr3	15549433	15838957	T	C	Sirpb1c	het	1926.6	117	44
chr3	15558823	15848347	G	A	Sirpb1c	het	1062.6	191	44
chr3	15558853	15848377	A	T	Sirpb1c	het	3279.6	200	44
chr3	15558854	15848378	G	A	Sirpb1c	het	1096.6	200	44
chr3	64250809	64105037	A	G	Vmn2r1	het	594.6	140	44
chr3	98425505	98630070	A	C	Hsd3b5	het	2335.6	120	44
chr3	93772198	93670482	A	C	Tdpoz1	het	3597.6	156	44
chr3	93772199	93670483	T	C	Tdpoz1	het	3663.6	155	44
chr3	93772202	93670486	C	T	Tdpoz1	het	3692.6	159	44
chr3	93772341	93670625	-	AG	Tdpoz1	het	4361.64	166	44
chr3	93772435	93670719	G	A	Tdpoz1	het	3853.6	189	44
chr3	93772462	93670746	C	T	Tdpoz1	het	4353.6	190	44
chr3	93772499	93670783	A	G	Tdpoz1	het	4739.6	196	44
chr3	93772836	93671120	T	C	Tdpoz1	het	4927.6	192	44
chr3	93772846	93671130	T	A	Tdpoz1	het	5177.6	198	44
chr3	93772862	93671146	C	G	Tdpoz1	het	5093.6	198	44
chr3	93772866	93671150	G	A	Tdpoz1	het	5130.6	195	44
chr3	93772878	93671162	A	G	Tdpoz1	het	4542.6	196	44
chr3	93772941	93671225	A	C	Tdpoz1	het	4520.6	205	44
chr3	93772966	93671250	G	A	Tdpoz1	het	2013.6	201	44
chr3	93773180	93671464	G	A	Tdpoz1	het	3224.6	165	44
chr3	98425549	98630114	A	G	Hsd3b5	het	3564.6	152	44
chr3	98425625	98630190	T	C	Hsd3b5	het	4377.6	156	44
chr4	144195291	144195291	C	G	Oog2	het	40.6	50	1
chr4	147178543	147178543	G	A	Zfp991	het	375.6	64	1
chr4	147178538	147178538	C	A	Zfp991	het	360.6	72	1
chr4	60138442	60138442	C	G	Mup15,Mup2	het	97.6	74	1
chr4	147176783	147176783	T	A	Zfp991	het	204.6	100	1
chr4	147176779	147176779	C	T	Zfp991	het	176.6	109	1
chr4	61782068	61782068	C	G	Mup19,Mup9	het	898.6	110	1
chr4	147057484	147057484	G	A	Rex2	het	2043.6	188	1
chr4	60139774	60139774	G	A	Mup15,Mup2	het	352.6	266	1
chr4	60501825	60501825	C	A	Mup1	het	1288.6	314	1
chr4	60501808	60501808	G	C	Mup1	het	983.6	333	1
chr4	61671247	61671247	C	A	Mup18,Mup9	het	3056.6	409	1
chr4	145701068	145701068	T	C	Zfp980	het	1753.6	431	1
chr4	147678316	147678316	A	C	Zfp534	het	102.6	53	1
chr4	3185220	3185220	G	A	Vmn1r3	het	191.6	282	1
chr4	156339049	156339049	G	T	Vmn2r123	het	38.6	145	1
chr4	147512636	147512636	A	T	Zfp982	het	1212.6	55	1
chr4	143811683	143811683	A	G	Gm13084	het	944.6	62	2
chr4	3172383	3172383	C	A	Vmn1r2	het	126.6	438	2
chr4	147512620	147512620	C	-	Zfp982	het	1425.6	60	2
chr4	147512617	147512617	-	G	Zfp982	het	1467.64	62	2
chr4	147512606	147512606	C	A	Zfp982	het	738.6	92	2
chr4	147512595	147512595	C	A	Zfp982	het	879.6	123	2
chr4	147678332	147678332	A	G	Zfp534	het	786.6	57	2
chr4	151830513	151830513	T	A	Camta1	het	32.6	51	3
chr4	156334562	156334562	T	G	Vmn2r123	het	90.6	401	3
chr4	147678323	147678323	G	A	Zfp534	het	997.6	56	3
chr4	151830499	151830499	G	T	Camta1	het	104.6	51	4
chr4	119419278	119419278	C	T	Ppcs	het	508.6	51	4
chr4	115452765	115452765	A	C	Cyp4a30b	het	103.6	52	4
chr4	146466248	146466248	C	T	Zfp991,Zfp992	het	242.6	54	4
chr4	145620643	145620643	A	T	Gm13212	het	254.6	437	5
chr4	3172366	3172366	G	A	Vmn1r2	het	448.6	506	5
chr4	146466247	146466247	A	T	Zfp991,Zfp992	het	672.6	50	5
chr4	124729522	124729522	G	A	Sf3a3	het	610.6	59	6
chr4	151830431	151830431	C	T	Camta1	het	201.6	50	6
chr4	151830434	151830434	C	T	Camta1	het	201.6	50	6
chr4	151830461	151830461	C	T	Camta1	het	51.6	66	6
chr4	156333919	156333919	C	T	Vmn2r123	het	116.6	349	6
chr4	156334549	156334549	C	A	Vmn2r123	het	183.6	408	6
chr4	109235733	109235733	-	T	Calr4	het	68.64	83	6
chr4	151830482	151830482	A	T	Camta1	het	54.6	57	7
chr4	124728414	124728414	C	T	Sf3a3	het	66.6	65	7
chr4	156335682	156335682	C	T	Vmn2r123	het	386.6	1044	7
chr4	3184423	3184423	T	A	Vmn1r3	het	491.6	52	8
chr4	147678313	147678313	C	A	Zfp534	het	759.6	55	8
chr4	146124264	146124264	C	T	Zfp987	het	97.6	79	8
chr4	119419261	119419261	G	A	Ppcs	het	207.6	57	10
chr4	147510839	147510839	A	G	Zfp982	het	957.6	861	10
chr4	156335568	156335568	T	C	Vmn2r123	het	1594.6	535	10
chr4	124732245	124732245	A	G	Sf3a3	het	534.6	59	11
chr4	124732227	124732227	A	G	Sf3a3	het	537.6	58	12
chr4	124732235	124732235	C	T	Sf3a3	het	534.6	58	12
chr4	147757808	147757808	G	A	Zfp984	het	369.6	784	12
chr4	124732222	124732222	A	G	Sf3a3	het	537.6	57	13
chr4	156339039	156339039	T	C	Vmn2r123	het	516.6	174	17
chr4	156339036	156339036	A	C	Vmn2r123	het	492.6	196	17
chr4	147678237	147678237	T	A	Zfp534	het	63.6	80	18
chr4	147678236	147678236	G	T	Zfp534	het	63.6	81	18
chr4	145622313	145622313	A	G	Gm13212	het	417.6	657	18
chr4	119419248	119419248	C	G	Ppcs	het	734.6	53	19
chr4	147675574	147675574	C	T	Zfp534	het	132.6	172	19
chr4	61595748	61595748	G	A	Gm2083,Mup17	het	454.6	217	19
chr4	156334504	156334504	A	C	Vmn2r123	het	573.6	415	19
chr4	156334503	156334503	T	G	Vmn2r123	het	609.6	418	19
chr4	124728405	124728405	C	A	Sf3a3	het	99.6	72	20
chr4	3184774	3184774	C	T	Vmn1r3	het	662.6	72	20
chr4	3184691	3184691	C	T	Vmn1r3	het	812.6	92	20
chr4	3184482	3184482	G	A	Vmn1r3	het	1008.6	111	20
chr4	147755805	147755805	T	A	Zfp984	het	1191.6	132	20
chr4	146466199	146466199	G	A	Zfp991,Zfp992	het	5532.6	147	20
chr4	146466194	146466194	C	A	Zfp991,Zfp992	het	5825.6	168	20
chr4	145622516	145622516	A	G	Gm13212	het	1746.6	246	20
chr4	156339025	156339025	A	T	Vmn2r123	het	1267.6	247	20
chr4	146190229	146190229	C	T	Zfp600	het	991.6	372	20
chr4	3184901	3184901	T	C	Vmn1r3	het	2313.6	398	20
chr4	156339003	156339003	T	C	Vmn2r123	het	2433.6	424	20
chr4	156338348	156338348	T	C	Vmn2r123	het	707.6	433	20
chr4	156334480	156334480	G	A	Vmn2r123	het	1098.6	440	20
chr4	156338332	156338332	C	T	Vmn2r123	het	1656.6	445	20
chr4	156338337	156338337	C	A	Vmn2r123	het	1694.6	445	20
chr4	156338331	156338331	A	G	Vmn2r123	het	1709.6	446	20
chr4	156334475	156334475	T	C	Vmn2r123	het	1197.6	451	20
chr4	145622476	145622476	A	C	Gm13212	het	3249.6	470	20
chr4	156334455	156334455	T	A	Vmn2r123	het	1538.6	473	20
chr4	156334454	156334454	G	A	Vmn2r123	het	1598.6	479	20
chr4	156338311	156338311	G	A	Vmn2r123	het	1548.6	481	20
chr4	156334452	156334452	C	T	Vmn2r123	het	1623.6	493	20
chr4	3184971	3184971	G	A	Vmn1r3	het	1263.6	500	20
chr4	156334443	156334443	C	T	Vmn2r123	het	1542.6	509	20
chr4	156338295	156338295	G	A	Vmn2r123	het	2130.6	511	20
chr4	145622166	145622166	T	C	Gm13212	het	3745.6	513	20
chr4	147615365	147615365	T	C	Zfp979	het	2489.6	540	20
chr4	156338460	156338460	G	T	Vmn2r123	het	2861.6	544	20
chr4	156334423	156334423	C	T	Vmn2r123	het	2248.6	552	20
chr4	156334420	156334420	A	T	Vmn2r123	het	2392.6	564	20
chr4	156334417	156334417	T	G	Vmn2r123	het	2628.6	573	20
chr4	156334416	156334416	A	G	Vmn2r123	het	2696.6	575	20
chr4	156334412	156334412	T	C	Vmn2r123	het	2905.6	587	20
chr4	156338484	156338484	T	G	Vmn2r123	het	3293.6	598	20
chr4	156338254	156338254	C	T	Vmn2r123	het	2382.6	613	20
chr4	156334030	156334030	C	T	Vmn2r123	het	3093.6	709	20
chr4	156334196	156334196	C	A	Vmn2r123	het	5866.6	713	20
chr4	145622334	145622334	C	A	Gm13212	het	1123.64	722	20
chr4	156334052	156334052	A	C	Vmn2r123	het	2857.6	722	20
chr4	156334201	156334201	A	C	Vmn2r123	het	6001.6	733	20
chr4	156335590	156335590	T	C	Vmn2r123	het	10965.6	770	20
chr4	156338578	156338578	A	T	Vmn2r123	het	5460.6	831	20
chr4	156338581	156338581	A	C	Vmn2r123	het	5489.6	848	20
chr4	146466112	146466112	C	T	Zfp991,Zfp992	het	11052.6	878	20
chr4	156338748	156338748	C	T	Vmn2r123	het	6593.6	968	20
chr4	156334263	156334263	T	C	Vmn2r123	het	11319.6	971	20
chr4	156338790	156338790	T	G	Vmn2r123	het	2943.6	981	20
chr4	156334296	156334296	G	A	Vmn2r123	het	3460.6	985	20
chr4	156338682	156338682	T	C	Vmn2r123	het	4607.6	988	20
chr4	156335640	156335640	A	G	Vmn2r123	het	4136.6	998	20
chr4	156335641	156335641	C	T	Vmn2r123	het	2248.6	1003	20
chr4	156338705	156338705	T	C	Vmn2r123	het	7556.6	1004	20
chr4	156338800	156338800	T	C	Vmn2r123	het	2952.6	1027	20
chr4	147675946	147675946	G	A	Zfp534	het	6195.6	1050	20
chr4	146464436	146464436	C	T	Zfp991,Zfp992	het	2253.6	1247	20
chr4	118795423	119418984	A	G	Ppcs	het	822.6	84	22
chr4		147507621	T	C	Zfp982	het	14646.6	1125	22
chr4	118795670	119419231	C	T	Ppcs	het	839.6	61	31
chr4	118795446	119419007	C	T	Ppcs	het	857.6	57	32
chr4		147512550	G	T	Zfp982	het	936.6	73	41
chr4	146572739	147583197	A	G	Zfp985	het	1149.6	73	42
chr4		147510785	A	C	Zfp982	het	1425.6	184	43
chr4		147613813	T	C	Zfp979	het	727.6	84	43
chr4		147613814	G	C	Zfp979	het	727.6	84	43
chr4		147613836	G	C	Zfp979	het	1033.6	101	43
chr4		147512510	A	T	Zfp982	het	1387.6	108	43
chr4		156334609	A	G	Vmn2r123	het	1092.6	80	43
chr4		156334605	G	A	Vmn2r123	het	1085.6	81	43
chr4		156334612	T	C	Vmn2r123	het	1098.6	80	43
chr4		156334374	C	T	Vmn2r123	het	1447.6	102	43
chr4		156334375	T	C	Vmn2r123	het	1447.6	103	43
chr4		156334393	C	T	Vmn2r123	het	1629.6	113	43
chr4		156334386	C	A	Vmn2r123	het	1638.6	111	43
chr4		156334390	C	T	Vmn2r123	het	1632.6	111	43
chr4		147512439	T	A	Zfp982	het	2425.6	171	43
chr4		156334580	A	G	Vmn2r123	het	1267.6	85	43
chr4		147512528	G	A	Zfp982	het	1525.6	87	43
chr4		156334397	G	T	Vmn2r123	het	1934.6	117	43
chr4		147512408	A	T	Zfp982	het	3390.6	191	43
chr4		147512406	C	T	Zfp982	het	3390.6	194	43
chr4		147512483	G	A	Zfp982	het	2327.6	134	43
chr4		147512369	G	A	Zfp982	het	3714.6	204	43
chr4		147510773	T	C	Zfp982	het	5068.6	179	43
chr4	118795586	119419147	C	T	Ppcs	het	1037.6	84	44
chr4	146570870	147581328	T	G	Zfp985	het	2975.6	173	44
chr5	30973597	30973597	A	T	Tcf23	het	423.6	50	1
chr5	30973584	30973584	C	A	Tcf23	het	420.6	51	1
chr5	30973588	30973588	G	C	Tcf23	het	378.6	51	1
chr5	30973589	30973589	G	A	Tcf23	het	378.6	51	1
chr5	30973607	30973607	C	T	Tcf23	het	420.6	51	1
chr5	15621808	15621808	C	G	Speer4d	het	115.6	52	1
chr5	31200479	31200479	G	A	Zfp513	het	469.6	52	1
chr5	30973573	30973573	A	G	Tcf23	het	453.6	53	1
chr5	30973577	30973577	T	C	Tcf23	het	417.6	53	1
chr5	30973578	30973578	G	A	Tcf23	het	417.6	53	1
chr5	30973571	30973571	-	TT	Tcf23	het	408.64	54	1
chr5	30973569	30973570	TG	-	Tcf23	het	405.6	55	1
chr5	146096625	146096625	A	C	Cyp3a25,Cyp3a59	het	75.6	75	1
chr5	146096632	146096632	A	G	Cyp3a25,Cyp3a59	het	144.6	75	1
chr5	145790696	145790696	C	T	Cyp3a44	het	76.6	77	1
chr5	145790686	145790686	A	C	Cyp3a44	het	159.6	78	1
chr5	32739236	32739236	C	T	Pisd	het	147.6	79	1
chr5	145790687	145790687	A	G	Cyp3a44	het	156.6	79	1
chr5	146096656	146096656	A	G	Cyp3a25,Cyp3a59	het	188.6	81	1
chr5	145779545	145779545	G	A	Cyp3a44	het	1212.6	88	1
chr5	145779546	145779546	G	C	Cyp3a44	het	1212.6	88	1
chr5	145779558	145779565	CTGTGGGT	-	Cyp3a44	het	1484.6	103	1
chr5	145779570	145779570	G	A	Cyp3a44	het	1538.6	114	1
chr5	14910489	14910489	G	T	Gm9758	het	120.6	122	1
chr5	145860537	145860537	G	A	Cyp3a11	het	96.6	126	1
chr5	14910585	14910585	C	T	Gm9758	het	210.6	129	1
chr5	32737988	32737988	G	A	Pisd	het	5134.6	135	1
chr5	27497106	27497106	C	A	Speer4b	het	89.6	136	1
chr5	145860527	145860527	C	G	Cyp3a11	het	111.6	138	1
chr5	14910563	14910563	G	A	Gm9758	het	224.6	139	1
chr5	14912186	14912186	T	G	Gm9758	het	1392.6	140	1
chr5	14912192	14912192	T	C	Gm9758	het	1418.6	140	1
chr5	32737991	32737991	C	T	Pisd	het	5221.6	141	1
chr5	145860519	145860519	G	C	Cyp3a11	het	109.6	143	1
chr5	145779598	145779598	A	G	Cyp3a44	het	2449.6	158	1
chr5	145860493	145860493	T	C	Cyp3a11	het	367.6	160	1
chr5	145860467	145860467	T	A	Cyp3a11	het	668.6	162	1
chr5	32739281	32739281	T	A	Pisd	het	1299.6	163	1
chr5	14911460	14911460	T	C	Gm9758	het	178.6	164	1
chr5	145860474	145860474	A	G	Cyp3a11	het	495.6	165	1
chr5	32739289	32739289	G	A	Pisd	het	3152.6	171	1
chr5	145860453	145860453	T	G	Cyp3a11	het	764.6	174	1
chr5	145860456	145860456	G	A	Cyp3a11	het	725.6	175	1
chr5	145779613	145779613	A	G	Cyp3a44	het	2561.6	177	1
chr5	145860386	145860386	T	C	Cyp3a11	het	1473.6	178	1
chr5	145860402	145860402	A	G	Cyp3a11	het	1236.6	182	1
chr5	145860431	145860431	C	T	Cyp3a11	het	903.6	186	1
chr5	145779642	145779642	C	T	Cyp3a44	het	2522.6	221	1
chr5	14911434	14911434	G	C	Gm9758	het	634.6	222	1
chr5	145864928	145864928	T	G	Cyp3a11	het	2043.6	243	1
chr5	145864936	145864936	A	T	Cyp3a11	het	4449.6	246	1
chr5	145864937	145864937	C	T	Cyp3a11	het	2111.6	247	1
chr5	145801323	145801323	T	A	Cyp3a44	het	2035.6	251	1
chr5	145801298	145801298	C	T	Cyp3a44	het	98.6	252	1
chr5	145801305	145801305	C	T	Cyp3a44	het	1404.6	252	1
chr5	145801325	145801325	T	A	Cyp3a44	het	2655.6	255	1
chr5	145864962	145864962	A	G	Cyp3a11	het	5872.6	256	1
chr5	145864961	145864961	A	C	Cyp3a11	het	5841.6	257	1
chr5	145864971	145864971	C	T	Cyp3a11	het	5759.6	257	1
chr5	27501346	27501346	C	A	Speer4b	het	1718.6	262	1
chr5	27501347	27501347	A	G	Speer4b	het	1718.6	263	1
chr5	32739358	32739358	A	T	Pisd	het	4730.6	283	1
chr5	145803665	145803665	G	T	Cyp3a44	het	4129.6	284	1
chr5	32739347	32739347	C	A	Pisd	het	4819.6	290	1
chr5	145582602	145582602	C	T	Cyp3a41a,Cyp3a41b	het	1060.6	314	1
chr5	145582597	145582597	C	A	Cyp3a41a,Cyp3a41b	het	1237.6	325	1
chr5	145582590	145582590	A	T	Cyp3a41a,Cyp3a41b	het	1460.6	347	1
chr5	145855082	145855082	G	A	Cyp3a11	het	8497.6	384	1
chr5	26036709	26036709	A	G	Speer4a	het	3330.6	394	1
chr5	145582569	145582569	C	T	Cyp3a41a,Cyp3a41b	het	228.6	402	1
chr5	145582553	145582553	G	C	Cyp3a41a,Cyp3a41b	het	595.6	429	1
chr5	145582547	145582547	G	T	Cyp3a41a,Cyp3a41b	het	616.6	432	1
chr5	145855103	145855103	C	T	Cyp3a11	het	9451.6	441	1
chr5	145855135	145855135	G	T	Cyp3a11	het	5956.6	441	1
chr5	15653658	15653658	A	C	Gm21190	het	8527.6	463	1
chr5	26036753	26036753	T	A	Speer4a	het	2217.6	501	1
chr5	145465080	145465080	T	A	Cyp3a16	het	4358.6	511	1
chr5	145559190	145559190	G	T	Cyp3a41a,Cyp3a41b,Cyp3a44	het	1567.6	511	1
chr5	145465062	145465062	C	T	Cyp3a16	het	4563.6	558	1
chr5	145465055	145465055	C	T	Cyp3a16	het	860.6	559	1
chr5	15653646	15653646	C	T	Gm21190	het	2836.6	560	1
chr5	145559152	145559152	T	C	Cyp3a41a,Cyp3a41b,Cyp3a44	het	3324.6	563	1
chr5	145559158	145559158	C	T	Cyp3a41a,Cyp3a41b,Cyp3a44	het	3213.6	563	1
chr5	145559141	145559141	A	G	Cyp3a41a,Cyp3a41b,Cyp3a44	het	3876.6	569	1
chr5	15655715	15655715	G	A	Gm21190	het	1664.6	608	1
chr5	15655738	15655738	G	A	Gm21190	het	1802.6	636	1
chr5	15653594	15653594	C	A	Gm21190	het	647.6	875	1
chr5	15653567	15653567	C	T	Gm21190	het	1536.6	957	1
chr5	52151844	52151844	A	C	Dhx15	het	42.6	54	1
chr5	52166852	52166852	C	T	Dhx15	het	108.6	51	1
chr5	52166801	52166801	A	T	Dhx15	het	168.6	54	1
chr5	52166837	52166837	C	T	Dhx15	het	130.6	54	1
chr5	13570208	13570208	A	G	Sema3a	hom	2152.03	56	1
chr5	52166818	52166818	G	A	Dhx15	het	155.6	57	1
chr5	66400207	66400207	C	T	Apbb2	het	510.6	65	1
chr5	110673197	110673199	TGC	-	Ep400	het	91.6	57	1
chr5	23502082	23502082	-	CCCCCCCCCCCCC	Kmt2e	het	659.64	63	1
chr5	15577446	15577446	G	T	Gm21083	het	117.6	378	1
chr5	127600507	127600509	AGA	-	Slc15a4	het	34.6	61	1
chr5	14975415	14975417	CTC	-	Gm10354	het	61.6	750	1
chr5	14974599	14974599	T	C	Gm10354	het	63.6	367	1
chr5	23502082	23502082	-	CCCCCCCCCCCC	Kmt2e	het	816.64	69	1
chr5	129022017	129022019	ATA	-	Ran	het	39.6	119	1
chr5	146763249	146763249	C	T	Usp12	het	1167.6	65	1
chr5	92430805	92430807	CTG	-	Nup54	het	111.6	63	1
chr5	23502082	23502082	-	CCCCCCCCCC	Kmt2e	het	750.64	64	1
chr5	23502082	23502082	-	CCCCCCCCCCCCCC	Kmt2e	het	627.64	80	1
chr5	35984250	35984250	G	A	Afap1	het	848.6	83	1
chr5	15581600	15581600	C	T	Gm21083	het	149.6	258	1
chr5	129020873	129020873	G	C	Ran	het	105.6	52	1
chr5	129020876	129020876	C	T	Ran	het	108.6	52	1
chr5	129020895	129020895	G	A	Ran	het	48.6	56	1
chr5	65790871	65790871	A	C	N4bp2	het	107.6	59	1
chr5	23502082	23502082	-	CCCCCCCCC	Kmt2e	het	601.64	74	1
chr5	145584570	145584570	G	T	Cyp3a41a,Cyp3a41b	het	56.6	139	2
chr5	33664746	33664746	G	A	Tacc3	het	226.6	80	2
chr5	33664749	33664749	C	A	Tacc3	het	226.6	80	2
chr5	52166754	52166754	G	C	Dhx15	het	403.6	51	2
chr5	52166725	52166725	T	G	Dhx15	het	408.6	53	2
chr5	52166733	52166733	G	A	Dhx15	het	446.6	54	2
chr5	52166772	52166772	G	C	Dhx15	het	357.6	54	2
chr5	52151964	52151964	G	A	Dhx15	het	120.6	60	2
chr5	52151959	52151959	C	T	Dhx15	het	114.6	62	2
chr5	52160238	52160238	A	G	Dhx15	het	635.6	64	2
chr5	52151950	52151950	A	G	Dhx15	het	111.6	65	2
chr5	52151951	52151951	T	C	Dhx15	het	108.6	65	2
chr5	52160247	52160247	A	G	Dhx15	het	671.6	66	2
chr5	129020892	129020892	C	T	Ran	het	34.6	56	2
chr5	145862350	145862350	G	A	Cyp3a11	het	46.6	52	2
chr5	4064639	4064639	G	C	Akap9	hom	1826.03	56	2
chr5	23502108	23502108	T	C	Kmt2e	het	94.6	54	2
chr5	30973486	30973486	G	T	Tcf23	het	411.6	55	3
chr5	30973495	30973495	G	A	Tcf23	het	562.6	57	3
chr5	30973500	30973500	C	T	Tcf23	het	556.6	58	3
chr5	30973502	30973502	T	C	Tcf23	het	559.6	58	3
chr5	30973531	30973531	A	G	Tcf23	het	180.6	59	3
chr5	31452556	31452556	C	T	Zfp512	het	476.6	50	3
chr5	52151854	52151854	C	T	Dhx15	het	36.6	60	3
chr5	145862364	145862364	C	T	Cyp3a11	het	54.6	51	3
chr5	140741515	140741515	G	C	Amz1	hom	1946.03	63	3
chr5	30973560	30973560	G	A	Tcf23	het	369.6	53	4
chr5	30973544	30973544	C	A	Tcf23	het	412.6	54	4
chr5	30973556	30973556	G	T	Tcf23	het	411.6	55	4
chr5	145582608	145582608	T	C	Cyp3a41a,Cyp3a41b	het	106.6	254	4
chr5	52151892	52151892	T	C	Dhx15	het	48.6	53	5
chr5	30973550	30973550	T	C	Tcf23	het	411.6	54	5
chr5	52151893	52151893	G	C	Dhx15	het	51.6	54	5
chr5	146096674	146096674	A	G	Cyp3a25,Cyp3a59	het	281.6	78	5
chr5	145779685	145779685	A	G	Cyp3a44	het	1316.6	216	5
chr5	52151907	52151907	T	G	Dhx15	het	191.6	51	5
chr5	31453212	31453215	AAGT	-	Zfp512	het	628.6	53	5
chr5	28386591	28386591	T	C	Rbm33	het	96.6	64	5
chr5	26121213	26121213	G	C	Gm10220	het	139.6	304	5
chr5	26121222	26121222	C	G	Gm10220	het	118.6	313	5
chr5	31453159	31453159	C	T	Zfp512	het	769.6	51	6
chr5	23502102	23502102	T	C	Kmt2e	het	166.6	58	6
chr5	23502087	23502087	A	C	Kmt2e	het	631.6	62	6
chr5	23502093	23502093	T	C	Kmt2e	het	638.6	62	6
chr5	52151886	52151886	C	T	Dhx15	het	48.6	55	7
chr5	52151887	52151887	A	G	Dhx15	het	48.6	55	7
chr5	31453200	31453200	G	A	Zfp512	het	782.6	50	7
chr5	15529125	15529125	A	G	Gm21190	het	204.6	1261	7
chr5	23502099	23502099	T	C	Kmt2e	het	531.6	60	7
chr5	52151879	52151879	A	C	Dhx15	het	58.6	53	8
chr5	52160265	52160265	G	C	Dhx15	het	687.6	51	8
chr5	52160385	52160385	T	C	Dhx15	het	725.6	52	8
chr5	14934054	14934054	C	T	Speer4e	het	117.6	174	8
chr5	15529109	15529109	C	A	Gm21190	het	500.6	1222	8
chr5	15529088	15529088	C	T	Gm21190	het	396.6	1229	8
chr5	145779571	145779571	C	T	Cyp3a44	hom	4467.03	114	9
chr5	15580697	15580697	A	C	Gm21083	het	157.6	61	9
chr5	26085595	26085595	G	T	Gm10471	het	379.6	442	10
chr5	145465083	145465083	A	G	Cyp3a16	het	2710.6	502	11
chr5	52160270	52160270	G	T	Dhx15	het	687.6	53	11
chr5	129022094	129022097	AAAC	-	Ran	het	59.6	171	11
chr5	129022103	129022103	C	A	Ran	het	56.6	173	12
chr5	14974636	14974636	G	A	Gm10354	het	266.6	222	12
chr5	52160329	52160329	C	T	Dhx15	het	757.6	61	14
chr5	26021749	26021749	T	A	Gm5862	het	330.6	457	14
chr5	145801326	145801326	A	G	Cyp3a44	het	189.6	415	14
chr5	145803739	145803739	A	T	Cyp3a44	het	5677.6	362	15
chr5	145584597	145584597	G	A	Cyp3a41a,Cyp3a41b	het	290.6	110	16
chr5	52160302	52160302	C	T	Dhx15	het	756.6	62	16
chr5	145582590	145582590	A	G	Cyp3a41a,Cyp3a41b	het	194.6	310	16
chr5	15714117	15714117	T	C	Speer4c	het	380.6	805	16
chr5	146096723	146096723	C	T	Cyp3a25,Cyp3a59	het	531.6	79	17
chr5	145465038	145465038	C	T	Cyp3a16	het	9483.6	545	18
chr5	14978790	14978790	T	C	Gm10354	het	686.6	756	18
chr5	15031686	15031686	C	T	Gm17019	het	577.6	869	18
chr5	145584631	145584631	T	C	Cyp3a41a,Cyp3a41b	het	135.6	82	18
chr5	62748987	62748987	C	A	Arap2	hom	3922.03	128	20
chr5	15581674	15581674	G	A	Gm21083	het	513.6	289	20
chr5	145582560	145582560	T	C	Cyp3a41a,Cyp3a41b	het	1060.6	368	20
chr5	145582555	145582555	T	G	Cyp3a41a,Cyp3a41b	het	1143.6	371	20
chr5	14976199	14976199	T	C	Gm10354	het	1491.6	373	20
chr5	15620430	15620430	A	G	Speer4d	het	1302.6	381	20
chr5	26000324	26000324	C	G	Gm1979	het	4593.6	391	20
chr5	14974518	14974518	C	T	Gm10354	het	3148.6	427	20
chr5	26003483	26003483	G	A	Gm1979	het	757.6	439	20
chr5	26021681	26021681	C	T	Gm5862	het	1400.6	440	20
chr5	25950723	25950723	G	T	Gm21671	het	2747.6	447	20
chr5	15710891	15710891	G	T	Speer4c	het	8523.6	491	20
chr5	25950853	25950855	CTT	-	Gm21671	het	9708.6	525	20
chr5	26086487	26086487	A	T	Gm10471	het	2886.6	534	20
chr5	26120136	26120136	C	T	Gm10220	het	741.6	535	20
chr5	26003581	26003581	T	G	Gm1979	het	6801.6	560	20
chr5	26003579	26003579	T	G	Gm1979	het	1104.6	570	20
chr5	26089095	26089095	C	G	Gm10471	het	4611.6	581	20
chr5	15620302	15620302	A	G	Speer4d	het	5777.6	606	20
chr5	15710874	15710874	A	T	Speer4c	het	10463.6	624	20
chr5	26089122	26089122	A	C	Gm10471	het	8047.6	642	20
chr5	26089127	26089127	T	C	Gm10471	het	8524.6	679	20
chr5	26120204	26120204	T	A	Gm10220	het	3801.6	679	20
chr5	26120193	26120193	C	A	Gm10220	het	3475.6	684	20
chr5	15710862	15710862	C	T	Speer4c	het	10612.6	696	20
chr5	14914799	14914799	A	T	Gm9758	het	6839.6	782	20
chr5	15714109	15714109	A	G	Speer4c	het	1522.6	810	20
chr5	14935730	14935730	G	A	Speer4e	het	3470.6	842	20
chr5	15714082	15714082	A	C	Speer4c	het	3265.6	867	20
chr5	15714065	15714065	C	G	Speer4c	het	2314.6	893	20
chr5	15529186	15529186	A	C	Gm21190	het	2972.6	1253	20
chr5	15529181	15529181	C	A	Gm21190	het	2207.6	1320	20
chr5	15529133	15529133	T	C	Gm21190	het	5706.6	1442	20
chr5	26035082	26035082	T	C	Speer4a	het	1292.6	195	21
chr5	144693597	145803739	A	G	Cyp3a44	het	999.6	96	25
chr5		26035082	T	C	Speer4a	het	104.6	54	28
chr5	144750192	145860334	G	A	Cyp3a11	het	532.6	54	29
chr5		145465038	C	T	Cyp3a16	het	8420.6	792	29
chr5	144750198	145860340	A	G	Cyp3a11	het	489.6	57	30
chr5	30341618	31309102	C	A	Gckr	het	810.6	56	36
chr5	144693562	145803704	T	G	Cyp3a44	het	293.6	86	37
chr5	30341614	31309098	C	T	Gckr	het	804.6	58	37
chr5	144693609	145803751	C	T	Cyp3a44	het	410.6	96	40
chr5	30341603	31309087	G	A	Gckr	het	936.6	59	40
chr5	30341602	31309086	T	C	Gckr	het	936.6	60	40
chr5	144993186	146104897	G	A	Cyp3a59	het	1049.6	59	40
chr5	144693604	145803746	C	A	Cyp3a44	het	372.6	98	41
chr5	30341546	31309030	A	G	Gckr	het	948.6	74	43
chr5	144678247	145788389	G	T	Cyp3a44	het	1498.6	75	43
chr5		145803757	T	C	Cyp3a44	het	1071.6	90	43
chr5		26004677	A	G	Gm1979	het	814.6	102	43
chr5	25068398	26035943	C	G	Speer4a	het	131.6	116	44
chr5	144678345	145788487	A	G	Cyp3a44	het	1271.6	126	44
chr5	25068371	26035916	A	C	Speer4a	het	544.6	121	44
chr5	14395637	14914799	A	T	Gm9758	het	360.6	84	44
chr5	144667925	145778067	T	A	Cyp3a44	het	525.6	96	44
chr5	25067479	26035024	T	G	Speer4a	het	587.6	106	44
chr5	14395606	14914768	T	G	Gm9758	het	734.6	126	44
chr5	26533729	27501274	G	A	Speer4b	het	1110.6	136	44
chr5	16386254	17373250	C	T	Speer4f1	het	1672.6	130	44
chr5	144678267	145788409	A	G	Cyp3a44	het	1936.6	94	44
chr5	144678294	145788436	G	A	Cyp3a44	het	2292.6	113	44
chr5	144678339	145788481	A	G	Cyp3a44	het	3485.6	126	44
chr5	144678355	145788497	A	G	Cyp3a44	het	3416.6	122	44
chr5	144667829	145777971	C	G	Cyp3a44	het	1947.6	101	44
chr5	144602367	145573727	A	C	Cyp3a41b	het	504.6	92	44
chr5	144611200	145582560	T	C	Cyp3a41b	het	1546.6	111	44
chr5	144613271	145584631	T	C	Cyp3a41b	het	1480.6	105	44
chr5	144974110	146085820	T	G	Cyp3a59	het	1953.6	116	44
chr5	144974114	146085824	T	C	Cyp3a59	het	1987.6	115	44
chr5	144974136	146085846	T	A	Cyp3a59	het	1478.6	106	44
chr5	144992980	146104691	T	C	Cyp3a59	het	1466.6	83	44
chr5	144667905	145778047	G	A	Cyp3a44	het	2220.6	99	44
chr5	144993042	146104753	C	T	Cyp3a59	het	1517.6	95	44
chr5	144667898	145778040	G	T	Cyp3a44	het	2157.6	94	44
chr5	144993118	146104829	C	T	Cyp3a59	het	1207.6	86	44
chr5	144993148	146104859	C	T	Cyp3a59	het	900.6	74	44
chr5	144993172	146104883	A	G	Cyp3a59	het	1034.6	68	44
chr5	31800788	32738043	G	T	Pisd	hom	2305.02	99	44
chr6	90370339	90370339	A	G	Zxdc	het	954.6	52	1
chr6	85803056	85803056	G	A	Alms1	het	909.6	53	1
chr6	85803051	85803051	C	T	Alms1	het	864.6	54	1
chr6	85803065	85803065	G	A	Alms1	het	943.6	55	1
chr6	85761747	85761747	C	T	Nat8f3,Nat8f7	het	207.6	70	1
chr6	85779733	85779733	T	G	Alms1	het	869.6	71	1
chr6	85779994	85779994	C	A	Alms1	het	1265.6	76	1
chr6	85779971	85779971	T	C	Alms1	het	1232.6	79	1
chr6	116042985	116042985	-	TTTTCCGTGATTTTCAGTTTTCTTACCATATTCCACGTCCTTCAGTGGACATTTCAAAATTTTCCACCTTTTTCAGTTTT	Tmcc1	het	1427.64	91	1
chr6	132207982	132207982	A	G	Prb1	het	45.6	165	1
chr6	132207447	132207447	G	C	Prb1	het	990.6	172	1
chr6	132207426	132207426	A	G	Prb1	het	1516.6	200	1
chr6	132207401	132207401	G	T	Prb1	het	2420.6	258	1
chr6	132207234	132207234	A	G	Prb1	het	157.6	513	1
chr6	132207225	132207225	C	T	Prb1	het	342.6	514	1
chr6	90370544	90370544	C	A	Zxdc	het	87.6	51	1
chr6	132208315	132208315	T	G	Prb1	het	173.6	107	1
chr6	17491606	17491606	T	C	Met	het	195.6	51	1
chr6	99075906	99075908	TGC	-	Foxp1	het	61.6	52	1
chr6	34419404	34419408	GCAGA	-	Akr1b7	het	44.6	50	1
chr6	23410015	23410015	-	A	Cadps2	het	64.64	61	1
chr6	113320540	113320542	CAG	-	Brpf1	het	154.6	51	1
chr6	85780070	85780070	A	C	Alms1	het	816.6	55	2
chr6	100865937	100865937	C	T	Ppp4r2	het	726.6	50	2
chr6	91522317	91522317	G	A	Lsm3	het	57.6	66	2
chr6	91522320	91522320	G	A	Lsm3	het	54.6	67	2
chr6	132208048	132208048	T	A	Prb1	het	51.6	83	3
chr6	132210508	132210508	A	T	Prb1	het	4390.6	353	4
chr6	132210507	132210507	C	T	Prb1	het	4390.6	357	4
chr6	132207205	132207205	G	A	Prb1	het	1097.6	505	4
chr6	90370357	90370357	T	C	Zxdc	het	1446.6	70	5
chr6	90370369	90370369	T	G	Zxdc	het	1689.6	75	5
chr6	90370372	90370372	C	A	Zxdc	het	1737.6	76	5
chr6	91519639	91519639	T	G	Lsm3	het	212.6	57	5
chr6	71300368	71300368	A	G	Gm1070	hom	1925.03	53	5
chr6	90370376	90370376	A	G	Zxdc	het	1824.6	75	6
chr6	90370375	90370375	T	C	Zxdc	het	1779.6	76	6
chr6	124933962	124933962	T	C	Mlf2	het	89.6	60	6
chr6	23410016	23410016	A	-	Cadps2	het	72.64	73	6
chr6	132207923	132207923	G	C	Prb1	het	98.6	87	7
chr6	132207925	132207925	G	A	Prb1	het	57.6	87	7
chr6	132207920	132207920	T	G	Prb1	het	95.6	89	7
chr6	90370390	90370390	-	AG	Zxdc	het	2185.64	82	7
chr6	91522297	91522297	C	T	Lsm3	het	375.6	51	7
chr6	91522287	91522287	T	G	Lsm3	het	369.6	52	7
chr6	91522294	91522294	A	G	Lsm3	het	369.6	52	7
chr6	91522275	91522275	G	A	Lsm3	het	372.6	53	7
chr6	91522285	91522285	C	T	Lsm3	het	369.6	53	7
chr6	91522288	91522288	C	T	Lsm3	het	372.6	53	7
chr6	90370387	90370388	GG	-	Zxdc	het	1905.6	80	8
chr6	85779840	85779840	A	T	Alms1	het	2301.6	97	8
chr6	85779842	85779842	C	T	Alms1	het	2301.6	98	8
chr6	85779843	85779843	T	C	Alms1	het	2301.6	98	8
chr6	124933990	124933990	G	T	Mlf2	het	147.6	68	8
chr6	124933998	124933998	C	T	Mlf2	het	147.6	68	8
chr6	132207807	132207807	G	T	Prb1	het	542.04	79	9
chr6	132207811	132207811	G	A	Prb1	het	542.04	79	9
chr6	132207846	132207846	T	C	Prb1	het	542.04	80	9
chr6	132207801	132207801	C	T	Prb1	het	294.6	81	9
chr6	132207849	132207849	-	T	Prb1	het	542.07	81	9
chr6	132207837	132207837	G	T	Prb1	het	542.04	83	9
chr6	132207828	132207828	A	T	Prb1	het	542.04	84	9
chr6	132207829	132207829	T	A	Prb1	het	542.04	84	9
chr6	132207836	132207836	T	C	Prb1	het	542.04	84	9
chr6	132207853	132207853	A	-	Prb1	het	542.04	84	9
chr6	132207861	132207861	T	G	Prb1	het	276.6	89	9
chr6	132207865	132207865	A	G	Prb1	het	274.6	90	9
chr6	132207866	132207866	G	T	Prb1	het	275.6	90	9
chr6	132207895	132207895	G	A	Prb1	het	254.6	94	9
chr6	132207891	132207891	T	G	Prb1	het	257.6	97	9
chr6	132207905	132207905	A	G	Prb1	het	225.6	97	9
chr6	132207883	132207883	A	T	Prb1	het	251.6	98	9
chr6	132207890	132207890	C	T	Prb1	het	257.6	98	9
chr6	132207899	132207899	-	TCT	Prb1	het	258.64	98	9
chr6	132207904	132207904	T	G	Prb1	het	228.6	98	9
chr6	91522250	91522250	C	T	Lsm3	het	357.6	57	9
chr6	91522259	91522259	C	T	Lsm3	het	360.6	57	9
chr6	91519564	91519564	T	C	Lsm3	het	399.6	56	10
chr6	91519584	91519584	T	C	Lsm3	het	141.6	54	11
chr6	91519604	91519604	C	T	Lsm3	het	141.6	54	12
chr6	91519602	91519602	A	G	Lsm3	het	138.6	55	12
chr6	91519601	91519601	C	A	Lsm3	het	138.6	55	13
chr6	91519592	91519592	A	G	Lsm3	het	132.6	58	13
chr6	85779634	85779634	G	A	Alms1	het	907.6	83	14
chr6	135152963	135152963	C	G	Hebp1	hom	1666.03	51	14
chr6	90370512	90370512	A	G	Zxdc	het	2349.6	93	15
chr6	90370514	90370514	T	A	Zxdc	het	2229.6	93	15
chr6	85779877	85779877	T	G	Alms1	het	636.6	50	16
chr6	90370487	90370487	C	A	Zxdc	het	2736.6	101	17
chr6	90370482	90370482	C	A	Zxdc	het	2772.6	103	17
chr6	90370483	90370483	C	G	Zxdc	het	2772.6	103	17
chr6	90370501	90370501	C	G	Zxdc	het	2442.6	96	19
chr6	90370462	90370462	G	C	Zxdc	het	3279.6	114	19
chr6	90370458	90370458	G	A	Zxdc	het	3259.6	116	19
chr6	90370461	90370461	T	C	Zxdc	het	3321.6	116	19
chr6	90370404	90370404	A	G	Zxdc	het	2388.6	96	20
chr6	90370405	90370405	G	C	Zxdc	het	2388.6	96	20
chr6	90370498	90370498	A	G	Zxdc	het	2568.6	98	20
chr6	85779895	85779895	G	A	Alms1	het	630.6	52	21
chr6	129098386	129098386	C	A	Clec2e	hom	2776.03	62	21
chr6	129098387	129098387	T	C	Clec2e	hom	2776.03	62	21
chr6	116047783	116022110	G	C	Tmcc1	het	345.6	85	23
chr6	85854996	85779910	G	A	Alms1	het	618.6	55	23
chr6	90445982	90370468	G	A	Zxdc	het	3120.6	112	23
chr6	132250486	132210493	T	C	Prb1	het	302.6	57	25
chr6	90445958	90370444	C	G	Zxdc	het	3184.6	123	27
chr6	132247973	132207980	G	C	Prb1	het	1296.6	136	34
chr6	132247950	132207957	G	C	Prb1	het	1771.6	129	34
chr6	85849526	85774440	T	G	Alms1	het	706.6	62	37
chr6	132247716	132207723	G	C	Prb1	het	734.6	69	37
chr6	132250455	132210462	G	C	Prb1	het	645.6	66	38
chr6	85854481	85779395	A	G	Alms1	het	774.6	53	38
chr6	116068645	116042972	C	T	Tmcc1	het	501.6	85	39
chr6	85854546	85779460	C	T	Alms1	het	1201.6	66	42
chr6	116068588	116042915	C	G	Tmcc1	het	2233.6	87	42
chr6	132247670	132207677	G	T	Prb1	het	329.6	79	43
chr6	132247264	132207271	C	T	Prb1	het	863.6	113	44
chr6	132247298	132207305	C	T	Prb1	het	890.6	103	44
chr6	132247183	132207190	T	A	Prb1	het	1846.6	154	44
chr6	132248539	132208546	T	C	Prb1	het	866.6	108	44
chr6	124601892	124577024	G	C	C1ra,C1rb	het	1242.6	101	44
chr6	124601914	124577046	C	A	C1ra,C1rb	het	1336.6	94	44
chr6	124601925	124577057	G	A	C1ra,C1rb	het	1428.6	92	44
chr6	124602308	124577440	T	C	C1ra,C1rb	het	1753.6	84	44
chr6	116050586	116024913	C	A	Tmcc1	het	2702.6	107	44
chr7	3716304	3716304	G	T	Pirb	het	288.6	50	1
chr7	38221665	38221665	G	A	Plekhf1	het	687.6	50	1
chr7	3716309	3716309	G	A	Pirb	het	288.6	51	1
chr7	38221748	38221748	C	G	Plekhf1	het	532.6	51	1
chr7	24778137	24778137	A	G	Ceacam10	het	691.6	52	1
chr7	24778139	24778139	T	C	Ceacam10	het	726.6	52	1
chr7	38221747	38221747	C	T	Plekhf1	het	532.6	52	1
chr7	24778141	24778141	A	C	Ceacam10	het	726.6	53	1
chr7	38221702	38221702	A	C	Plekhf1	het	574.6	53	1
chr7	38221741	38221741	T	C	Plekhf1	het	532.6	53	1
chr7	38221672	38221672	A	G	Plekhf1	het	726.6	54	1
chr7	38221682	38221682	G	A	Plekhf1	het	630.6	55	1
chr7	42665117	42665117	C	T	Zfp975	het	81.6	57	1
chr7	38519625	38519625	G	A	Gm5591	het	793.6	59	1
chr7	24778157	24778157	T	C	Ceacam10	het	1065.6	61	1
chr7	24778163	24778163	C	T	Ceacam10	het	1056.6	64	1
chr7	24778164	24778164	C	G	Ceacam10	het	1056.6	64	1
chr7	24778173	24778173	G	A	Ceacam10	het	1091.6	64	1
chr7	38519610	38519610	A	T	Gm5591	het	901.6	65	1
chr7	24778240	24778240	A	T	Ceacam10	het	1032.6	68	1
chr7	24778238	24778238	G	C	Ceacam10	het	993.6	69	1
chr7	38520517	38520517	T	G	Gm5591	het	423.6	69	1
chr7	24778242	24778242	A	G	Ceacam10	het	1083.6	70	1
chr7	24778257	24778257	T	G	Ceacam10	het	1025.6	70	1
chr7	24778247	24778247	C	T	Ceacam10	het	1074.6	71	1
chr7	24778252	24778252	T	C	Ceacam10	het	1077.6	71	1
chr7	24778248	24778248	C	G	Ceacam10	het	1074.6	72	1
chr7	24778258	24778258	A	C	Ceacam10	het	1025.6	72	1
chr7	103768357	103768357	A	C	Olfr69	het	137.6	72	1
chr7	43187290	43187290	G	A	Zfp936	het	728.6	73	1
chr7	25520914	25520914	T	G	Ceacam2	het	792.6	75	1
chr7	25520915	25520915	-	CC	Ceacam2	het	792.64	75	1
chr7	25520918	25520918	A	T	Ceacam2	het	753.6	75	1
chr7	26312313	26312313	T	C	Cyp2a4,Cyp2a5	het	823.6	75	1
chr7	25520916	25520916	-	C	Ceacam2	het	753.64	76	1
chr7	25520912	25520912	A	G	Ceacam2;Ceacam1(NM_011926:exon7:c.654-1T>C,NM_001039187:exon7:c.654-1T>C,NM_001039186:exon10:c.1184-1T>C,NM_001039185:exon10:c.1184-1T>C)	het	786.6	77	1
chr7	38522092	38522092	A	G	Gm5591	het	560.6	78	1
chr7	11009324	11009324	A	G	Zscan4c	het	198.6	79	1
chr7	24778344	24778344	C	T	Ceacam10	het	598.6	80	1
chr7	24778360	24778360	C	T	Ceacam10	het	423.6	80	1
chr7	24778276	24778276	G	C	Ceacam10	het	1079.6	81	1
chr7	24778339	24778339	T	A	Ceacam10	het	643.6	81	1
chr7	24778340	24778340	T	A	Ceacam10	het	601.6	81	1
chr7	38520490	38520490	C	T	Gm5591	het	596.6	81	1
chr7	43189306	43189306	A	G	Zfp936	het	1410.6	81	1
chr7	24778278	24778278	G	A	Ceacam10	het	1121.6	82	1
chr7	24778367	24778367	T	C	Ceacam10	het	420.6	82	1
chr7	43189310	43189310	T	G	Zfp936	het	1494.6	82	1
chr7	43189311	43189311	C	A	Zfp936	het	1500.6	82	1
chr7	24778279	24778279	G	C	Ceacam10	het	1092.6	83	1
chr7	24778300	24778300	G	C	Ceacam10	het	999.6	83	1
chr7	7207527	7207527	C	T	Zfp772	het	736.6	84	1
chr7	24778287	24778287	C	G	Ceacam10	het	1128.6	84	1
chr7	24778311	24778314	ACAT	-	Ceacam10	het	903.6	84	1
chr7	24778284	24778284	G	A	Ceacam10	het	1131.6	85	1
chr7	24778285	24778285	G	T	Ceacam10	het	1131.6	85	1
chr7	24778318	24778319	TT	-	Ceacam10	het	903.6	85	1
chr7	24778383	24778383	T	C	Ceacam10	het	447.6	86	1
chr7	24778323	24778325	AGG	-	Ceacam10	het	900.6	87	1
chr7	24778333	24778333	-	TTCAC	Ceacam10	het	846.64	87	1
chr7	24778393	24778393	G	-	Ceacam10	het	435.6	87	1
chr7	25520902	25520902	G	C	Ceacam1,Ceacam2	het	1023.6	88	1
chr7	25520904	25520904	A	C	Ceacam1,Ceacam2	het	939.6	88	1
chr7	38520414	38520414	T	G	Gm5591	het	1178.6	88	1
chr7	24778330	24778330	-	TATG	Ceacam10	het	888.64	89	1
chr7	24778395	24778395	-	A	Ceacam10	het	351.64	89	1
chr7	24778402	24778402	A	T	Ceacam10	het	306.6	89	1
chr7	103768327	103768327	T	C	Olfr69	het	205.6	89	1
chr7	24778425	24778425	T	C	Ceacam10	het	435.6	90	1
chr7	24778428	24778428	T	G	Ceacam10	het	516.6	90	1
chr7	24778434	24778434	C	A	Ceacam10	het	474.6	90	1
chr7	38520435	38520435	C	T	Gm5591	het	946.6	90	1
chr7	103768210	103768210	A	G	Olfr69	het	212.6	90	1
chr7	3716244	3716244	A	G	Pirb	het	216.6	91	1
chr7	24778406	24778406	T	G	Ceacam10	het	384.6	92	1
chr7	24778435	24778435	T	C	Ceacam10	het	474.6	92	1
chr7	24778411	24778411	A	T	Ceacam10	het	468.6	93	1
chr7	24778440	24778440	C	G	Ceacam10	het	561.6	93	1
chr7	25520885	25520885	T	C	Ceacam1,Ceacam2	het	1098.6	94	1
chr7	25520892	25520892	A	C	Ceacam1,Ceacam2	het	1050.6	94	1
chr7	24778410	24778410	G	A	Ceacam10	het	426.6	95	1
chr7	25520887	25520887	T	C	Ceacam1,Ceacam2	het	1098.6	95	1
chr7	25520891	25520891	T	G	Ceacam1,Ceacam2	het	1056.6	95	1
chr7	38520007	38520007	C	A	Gm5591	het	608.6	97	1
chr7	24778447	24778451	TTGAA	-	Ceacam10	het	684.6	98	1
chr7	24778453	24778453	-	CGTCG	Ceacam10	het	765.64	98	1
chr7	3716236	3716236	A	C	Pirb	het	231.6	99	1
chr7	24778458	24778458	-	AGG	Ceacam10	het	924.64	103	1
chr7	25527934	25527934	T	A	Ceacam1,Ceacam2	het	1785.6	106	1
chr7	11401517	11401517	A	G	Zscan4f	het	574.6	109	1
chr7	24778462	24778464	TTT	-	Ceacam10	het	921.6	109	1
chr7	25527925	25527925	-	CCAA	Ceacam1,Ceacam2	het	1938.64	114	1
chr7	25527927	25527930	GACG	-	Ceacam1,Ceacam2	het	1938.6	114	1
chr7	25527913	25527913	A	C	Ceacam1,Ceacam2	het	2157.6	115	1
chr7	25527921	25527921	G	T	Ceacam1,Ceacam2	het	2028.6	115	1
chr7	25527909	25527909	T	G	Ceacam1,Ceacam2	het	2244.6	117	1
chr7	42662993	42662993	G	A	Zfp975	het	2119.6	117	1
chr7	25527901	25527901	-	GCTA	Ceacam1,Ceacam2	het	2280.64	121	1
chr7	25527898	25527899	AT	-	Ceacam1,Ceacam2	het	2268.6	122	1
chr7	*	*	C	T	Pirb	het	325.6	124	1
chr7	25527895	25527895	A	C	Ceacam1,Ceacam2	het	2271.6	124	1
chr7	42662975	42662975	C	T	Zfp975	het	2229.6	124	1
chr7	*	*	C	G	Pirb	het	318.6	125	1
chr7	*	*	A	T	Pirb	het	375.6	125	1
chr7	25527893	25527894	GT	-	Ceacam1,Ceacam2	het	2310.6	125	1
chr7	42662947	42662947	T	C	Zfp975	het	1524.6	126	1
chr7	25527875	25527875	T	C	Ceacam1,Ceacam2	het	2385.6	129	1
chr7	25527886	25527887	TA	-	Ceacam1,Ceacam2	het	2337.6	129	1
chr7	106161895	106161895	T	G	Gm4070,Gvin1	het	38.6	129	1
chr7	*	*	A	C	Pirb	het	147.6	130	1
chr7	25527874	25527874	C	T	Ceacam1,Ceacam2	het	2427.6	130	1
chr7	25527884	25527884	-	GC	Ceacam1,Ceacam2	het	2337.64	132	1
chr7	*	*	G	C	Pirb	het	114.6	134	1
chr7	25527866	25527867	GT	-	Ceacam2;Ceacam1(NM_011926:exon5:r.spl,NM_001039187:exon5:r.spl,NM_001039186:exon8:r.spl,NM_001039185:exon8:r.spl)	het	2328.6	134	1
chr7	*	*	G	T	Pirb	het	426.6	135	1
chr7	11009247	11009247	C	A	Zscan4c	het	1205.6	137	1
chr7	25527860	25527860	-	GTTGTTCTGG	Ceacam2	het	2451.64	137	1
chr7	26088729	26088729	A	G	Cyp2b13	het	1002.6	137	1
chr7	*	*	G	A	Pirb	het	471.6	139	1
chr7	9027711	9027711	-	AAA	Vmn2r39	het	45.64	139	1
chr7	106161825	106161825	G	C	Gm4070,Gvin1	het	419.6	141	1
chr7	*	*	GC	-	Pirb	het	228.6	144	1
chr7	106163456	106163456	C	A	Gm4070,Gvin1	het	1209.6	146	1
chr7	25527851	25527858	AGTCCCGC	-	Ceacam2	het	2482.6	147	1
chr7	*	*	-	AT	Pirb	het	481.64	153	1
chr7	26088715	26088715	A	T	Cyp2b13	het	1313.6	156	1
chr7	11009226	11009226	G	C	Zscan4c	het	1438.6	166	1
chr7	11009227	11009227	C	T	Zscan4c	het	1218.6	166	1
chr7	11009221	11009221	C	A	Zscan4c	het	1446.6	172	1
chr7	11009217	11009217	T	A	Zscan4c	het	1407.6	178	1
chr7	15626941	15626941	T	C	Obox3	het	2840.6	211	1
chr7	15626974	15626974	G	A	Obox3	het	2607.6	214	1
chr7	18561863	18561863	G	A	Psg27	het	1403.6	217	1
chr7	3716643	3716643	G	A	Pirb	het	1084.6	219	1
chr7	18561857	18561857	A	T	Psg27	het	1517.6	220	1
chr7	18652315	18652315	C	T	Psg21,Psg23	het	2389.6	264	1
chr7	18652324	18652324	C	G	Psg21,Psg23	het	2319.6	266	1
chr7	106160467	106160467	A	G	Gm4070,Gvin1	het	1629.6	267	1
chr7	18652318	18652318	G	A	Psg21,Psg23	het	2499.6	269	1
chr7	18652320	18652320	A	T	Psg21,Psg23	het	2455.6	270	1
chr7	11009157	11009157	T	C	Zscan4c	het	1212.6	278	1
chr7	11009062	11009062	C	G	Zscan4c	het	1971.6	287	1
chr7	3716683	3716683	G	T	Pirb	het	437.6	289	1
chr7	9206582	9206582	C	G	Vmn2r34	het	1447.6	291	1
chr7	9206712	9206712	G	A	Vmn2r34	het	695.6	302	1
chr7	18647327	18647327	T	C	Psg21	het	1944.6	310	1
chr7	18647318	18647318	G	A	Psg21	het	1960.6	313	1
chr7	18647369	18647369	G	A	Psg21	het	1858.6	313	1
chr7	18647423	18647423	A	C	Psg21	het	2240.6	314	1
chr7	18647321	18647321	T	C	Psg21	het	1954.6	315	1
chr7	18647366	18647366	A	C	Psg21	het	1855.6	315	1
chr7	3897415	3897415	G	A	Gm14548,Pira11,Pira4,Pira6,Pira7	het	201.6	318	1
chr7	9206696	9206696	T	C	Vmn2r34	het	936.6	319	1
chr7	3842567	3842567	C	G	Pirb	het	252.6	321	1
chr7	18647337	18647337	G	C	Psg21	het	1818.6	321	1
chr7	3716700	3716700	C	A	Pirb	het	643.6	326	1
chr7	11401635	11401635	G	T	Zscan4f	het	2255.6	327	1
chr7	11009111	11009111	T	C	Zscan4c	het	1489.6	330	1
chr7	3716823	3716823	G	T	Pirb	het	816.6	340	1
chr7	15627212	15627212	A	G	Obox3	het	3706.6	345	1
chr7	3716812	3716812	A	T	Pirb	het	3648.6	360	1
chr7	3716768	3716768	C	T	Pirb	het	611.6	388	1
chr7	11401922	11401922	G	C	Zscan4f	het	3886.6	399	1
chr7	11401912	11401912	G	A	Zscan4f	het	3948.6	409	1
chr7	15626189	15626189	A	C	Obox3	het	8198.6	469	1
chr7	3915453	3915453	A	C	Lilra6,Pira1,Pira2,Pira6	het	219.6	485	1
chr7	15626233	15626233	G	A	Obox3	het	1203.6	531	1
chr7	15626272	15626272	A	T	Obox3	het	10857.6	539	1
chr7	23273702	23273702	T	C	Gm4567,Gm6902	het	8069.6	564	1
chr7	15626291	15626291	G	A	Obox3	het	716.6	568	1
chr7	3897574	3897574	T	C	Gm14548,Pira11,Pira4,Pira6,Pira7,Pirb	het	3069.6	662	1
chr7	3897600	3897600	C	T	Gm14548,Pira11,Pira4,Pira6,Pira7,Pirb	het	5194.6	712	1
chr7	3897626	3897626	T	-	Gm14548,Pira11,Pira4,Pira6,Pira7,Pirb	het	2850.6	756	1
chr7	3897629	3897629	-	G	Gm14548,Pira11,Pira4,Pira6,Pira7,Pirb	het	2996.64	762	1
chr7	3897642	3897642	G	A	Gm14548,Pira11,Pira4,Pira6,Pira7,Pirb	het	1881.6	786	1
chr7	22413810	22413810	A	C	Vmn1r100,Vmn1r148	het	2095.6	953	1
chr7	22413809	22413809	C	A	Vmn1r100,Vmn1r148	het	2095.6	955	1
chr7	80097910	80097910	A	G	Idh2	het	51.6	54	1
chr7	80097901	80097901	G	A	Idh2	het	45.6	55	1
chr7	80097913	80097913	T	C	Idh2	het	51.6	55	1
chr7	80097880	80097880	C	G	Idh2	het	48.6	56	1
chr7	80097886	80097886	G	A	Idh2	het	48.6	56	1
chr7	80097898	80097898	G	A	Idh2	het	45.6	57	1
chr7	26308515	26308515	A	G	Cyp2a4,Cyp2a5	het	823.6	54	1
chr7	130172832	130172832	A	G	Fgfr2	het	63.6	50	1
chr7	130172835	130172835	G	A	Fgfr2	het	105.6	50	1
chr7	130172862	130172862	C	G	Fgfr2	het	127.6	50	1
chr7	130172865	130172865	G	T	Fgfr2	het	124.6	51	1
chr7	130172880	130172880	C	T	Fgfr2	het	126.6	52	1
chr7	80097943	80097943	A	G	Idh2	het	50.6	50	1
chr7	130180399	130180399	G	A	Fgfr2	het	669.6	50	1
chr7	130196268	130196268	A	C	Fgfr2	het	696.6	50	1
chr7	130196270	130196270	A	G	Fgfr2	het	780.6	50	1
chr7	130201118	130201118	C	T	Fgfr2	het	870.6	50	1
chr7	130182726	130182726	G	A	Fgfr2	het	1027.6	52	1
chr7	130196196	130196196	G	A	Fgfr2	het	867.6	52	1
chr7	130201103	130201103	A	G	Fgfr2	het	774.6	52	1
chr7	130201106	130201106	C	T	Fgfr2	het	822.6	52	1
chr7	130219065	130219065	G	T	Fgfr2	het	864.6	52	1
chr7	130182708	130182708	A	C	Fgfr2	het	986.6	53	1
chr7	130182717	130182717	T	C	Fgfr2	het	1038.6	53	1
chr7	130196199	130196199	C	T	Fgfr2	het	867.6	53	1
chr7	130219052	130219052	G	C	Fgfr2	het	867.6	53	1
chr7	130219053	130219053	G	A	Fgfr2	het	867.6	53	1
chr7	130219059	130219059	G	A	Fgfr2	het	867.6	53	1
chr7	130219062	130219062	G	A	Fgfr2	het	867.6	53	1
chr7	130196280	130196280	C	T	Fgfr2	het	813.6	54	1
chr7	130201100	130201100	C	T	Fgfr2	het	915.6	54	1
chr7	130219068	130219068	T	C	Fgfr2	het	906.6	54	1
chr7	130219077	130219077	C	T	Fgfr2	het	906.6	54	1
chr7	130180459	130180459	C	T	Fgfr2	het	630.6	55	1
chr7	130182690	130182690	A	G	Fgfr2	het	895.6	55	1
chr7	130182693	130182693	G	A	Fgfr2	het	898.6	55	1
chr7	130196220	130196220	T	C	Fgfr2	het	863.6	55	1
chr7	130196289	130196289	G	A	Fgfr2	het	890.6	55	1
chr7	130201076	130201076	G	A	Fgfr2	het	885.6	55	1
chr7	130219074	130219074	T	A	Fgfr2	het	906.6	55	1
chr7	130180453	130180453	C	A	Fgfr2	het	667.6	56	1
chr7	130182657	130182657	T	G	Fgfr2	het	668.6	56	1
chr7	130198459	130198459	G	A	Fgfr2	het	731.6	57	1
chr7	130167787	130167787	G	A	Fgfr2	het	882.6	58	1
chr7	130180405	130180405	A	G	Fgfr2	het	573.6	58	1
chr7	130182681	130182681	T	C	Fgfr2	het	987.6	58	1
chr7	130219098	130219098	A	G	Fgfr2	het	867.6	58	1
chr7	130167775	130167775	T	C	Fgfr2	het	888.6	60	1
chr7	130167778	130167778	A	T	Fgfr2	het	891.6	60	1
chr7	130167790	130167790	A	G	Fgfr2	het	846.6	60	1
chr7	130180441	130180441	T	C	Fgfr2	het	554.6	60	1
chr7	130198495	130198495	A	G	Fgfr2	het	525.6	60	1
chr7	130167769	130167769	T	G	Fgfr2	het	963.6	64	1
chr7	130167721	130167721	C	G	Fgfr2	het	782.6	67	1
chr7	130167760	130167760	G	T	Fgfr2	het	1036.6	67	1
chr7	130167757	130167757	T	C	Fgfr2	het	1036.6	69	1
chr7	130167742	130167742	G	T	Fgfr2	het	935.6	71	1
chr7	5611160	5611160	T	C	Vmn1r61	het	48.6	70	1
chr7	30958068	30958070	TCT	-	Lsr	het	52.6	55	1
chr7	43189505	43189558	AACCCAGCTATCTTCGAATGCATGAAAGAACACATACTGGAGAGAAACCTTACC	-	Zfp936	het	162.6	60	1
chr7	79433264	79433266	GAG	-	Fanci	het	160.6	64	1
chr7	67733244	67733246	CCT	-	Synm	het	58.6	68	1
chr7	27029280	27029280	C	T	Cyp2a12	het	1461.6	127	1
chr7	82574549	82574549	C	T	Adamtsl3	het	988.6	76	1
chr7	43225977	43225977	T	C	EU599041	het	1125.6	54	1
chr7	46801673	46801673	A	C	Gtf2h1	het	129.6	54	1
chr7	130716787	130716787	T	C	Tacc2	het	213.6	56	1
chr7	43225975	43225975	T	C	EU599041	het	1122.6	57	1
chr7	130716781	130716781	A	C	Tacc2	het	262.6	61	1
chr7	130716778	130716778	T	C	Tacc2	het	262.6	62	1
chr7	25520920	25520920	A	G	Ceacam2	het	810.6	75	2
chr7	122594680	122594680	C	A	Prkcb	het	744.6	62	2
chr7	122594677	122594677	T	A	Prkcb	het	825.6	63	2
chr7	122594668	122594668	A	G	Prkcb	het	951.6	69	2
chr7	122594653	122594653	A	G	Prkcb	het	993.6	70	2
chr7	122594645	122594645	G	T	Prkcb	het	1035.6	71	2
chr7	122594647	122594647	A	T	Prkcb	het	990.6	71	2
chr7	122594635	122594635	G	C	Prkcb	het	1035.6	72	2
chr7	122594611	122594611	T	C	Prkcb	het	1029.6	73	2
chr7	43189516	43189520	CTTCG	-	Zfp936	het	183.6	50	2
chr7	43189514	43189514	A	G	Zfp936	het	183.6	51	2
chr7	130199847	130199847	A	G	Fgfr2	het	671.6	53	2
chr7	130199848	130199848	T	C	Fgfr2	het	671.6	53	2
chr7	130199852	130199852	C	G	Fgfr2	het	703.6	53	2
chr7	130199888	130199888	G	A	Fgfr2	het	542.6	57	2
chr7	43189504	43189504	-	AATGTAATG	Zfp936	het	39.64	72	2
chr7	35409643	35409645	CTC	-	Cep89	het	100.6	54	2
chr7	38519674	38519674	C	T	Gm5591	het	768.6	54	2
chr7	24778191	24778191	A	C	Ceacam10	het	1527.6	71	3
chr7	24778193	24778193	C	G	Ceacam10	het	1605.6	73	3
chr7	24778197	24778197	A	G	Ceacam10	het	1647.6	76	3
chr7	24778201	24778201	C	A	Ceacam10	het	1647.6	78	3
chr7	43189507	43189512	CCCAGC	-	Zfp936	het	216.6	59	3
chr7	26308566	26308566	A	G	Cyp2a4,Cyp2a5	het	492.6	53	4
chr7	25520883	25520883	G	A	Ceacam1,Ceacam2	het	1230.6	94	4
chr7	18561742	18561742	A	C	Psg27	het	1533.6	250	4
chr7	25538907	25538907	G	C	Ceacam1,Ceacam2	het	192.6	60	4
chr7	99660095	99660095	G	T	Slco2b1	het	429.6	52	5
chr7	3716616	3716616	C	G	Pirb	het	1920.6	176	6
chr7	18561789	18561789	G	C	Psg27	het	1772.6	287	6
chr7	18561777	18561777	G	A	Psg27	het	1878.6	288	6
chr7	43225962	43225962	C	G	EU599041	het	858.6	54	6
chr7	3842298	3842298	G	A	Pirb	het	108.6	50	7
chr7	3842294	3842294	C	T	Pirb	het	99.6	53	8
chr7	3842285	3842285	G	A	Pirb	het	96.6	55	8
chr7	24722778	24722779	CT	-	Cd177,Lypd11	het	825.6	52	10
chr7	18652637	18652637	G	C	Psg21,Psg23	het	2208.6	248	10
chr7	24722780	24722780	-	AT	Cd177,Lypd11	het	825.64	52	11
chr7	43189483	43189483	A	G	Zfp936	het	1079.6	104	11
chr7	102658971	102658971	G	T	Olfr555	hom	2746.03	60	12
chr7	102658973	102658973	G	A	Olfr555	hom	2746.03	61	12
chr7	29175455	29175455	A	G	Psmd8	hom	2139.03	68	12
chr7	18647447	18647447	G	A	Psg21	het	2371.6	281	12
chr7	43189489	43189489	G	A	Zfp936	het	912.6	93	12
chr7	43190388	43190388	G	A	Zfp936	het	434.6	50	13
chr7	42662824	42662824	C	T	Zfp975	het	2097.6	96	13
chr7	26308989	26308989	C	T	Cyp2a4,Cyp2a5	het	893.6	147	13
chr7	43225716	43225716	A	G	EU599041	het	321.6	140	13
chr7	43225720	43225720	T	G	EU599041	het	318.6	144	13
chr7	43225721	43225721	C	A	EU599041	het	318.6	145	13
chr7	25520926	25520926	A	G	Ceacam2	het	654.6	56	14
chr7	24104995	24104995	G	A	Zfp180	het	1031.6	63	14
chr7	42662892	42662892	C	T	Zfp975	het	2567.6	130	17
chr7	18647448	18647448	C	G	Psg21	het	2497.6	281	17
chr7	106160357	106160357	C	T	Gm4070,Gvin1	het	2773.6	418	17
chr7	24104972	24104972	G	A	Zfp180	het	1192.6	77	17
chr7	26088702	26088702	G	A	Cyp2b13	het	85.6	81	18
chr7	42662884	42662884	T	G	Zfp975	het	2523.6	121	19
chr7	42662886	42662886	T	C	Zfp975	het	2539.6	124	19
chr7	18647450	18647450	G	T	Psg21	het	2491.6	282	19
chr7	43225940	43225940	T	C	EU599041	het	1180.6	78	19
chr7	81308965	81308965	C	G	Pde8a	hom	2667.03	84	20
chr7	42662849	42662849	T	C	Zfp975	het	2128.6	107	20
chr7	24101537	24101537	C	T	Zfp180	het	1473.6	97	20
chr7	24101503	24101503	T	C	Zfp180	het	1679.6	116	20
chr7	24101471	24101471	A	G	Zfp180	het	1823.6	119	20
chr7	43225874	43225874	C	A	EU599041	het	1960.6	156	20
chr7	43225857	43225857	A	G	EU599041	het	1960.6	176	20
chr7	43190467	43190467	G	A	Zfp936	het	2064.6	184	20
chr7	43225829	43225829	G	T	EU599041	het	1126.6	209	20
chr7	*	*	-	TA	Pirb	het	286.64	172	21
chr7		24104775	T	C	Zfp180	het	1223.6	109	22
chr7	38944924	42661681	C	G	Zfp975	het	2035.6	79	24
chr7	22300965	25527998	G	A	Ceacam2	het	1176.6	84	25
chr7		24104830	C	T	Zfp180	het	1477.6	127	25
chr7	23070442	26173604	G	T	Cyp2b9	het	857.6	73	30
chr7	38944910	42661667	G	A	Zfp975	het	1621.6	57	30
chr7	22293832	25520877	G	A	Ceacam2	het	1044.6	69	30
chr7	22300922	25527955	G	C	Ceacam2	het	675.6	52	31
chr7	22293825	25520870	G	A	Ceacam2	het	1167.6	71	33
chr7	23206304	26309059	C	T	Cyp2a4	het	468.6	50	33
chr7	23206282	26309037	T	G	Cyp2a4	het	417.6	52	34
chr7	3339057	3716098	T	A	Pirb	het	628.6	55	35
chr7	23206286	26309041	A	C	Cyp2a4	het	462.6	53	35
chr7	22293817	25520862	A	G	Ceacam2	het	1173.6	71	37
chr7	22293818	25520863	T	C	Ceacam2	het	1173.6	71	37
chr7	127418822	131065072	C	A	Dmbt1	hom	2241.03	70	38
chr7	22293770	25520815	A	C	Ceacam2	het	1518.6	72	39
chr7	22293773	25520818	G	C	Ceacam2	het	1485.6	71	39
chr7	22293793	25520838	C	A	Ceacam2	het	1469.6	70	39
chr7	22293794	25520839	G	A	Ceacam2	het	1434.6	70	39
chr7	23070375	26173537	A	G	Cyp2b9	het	692.6	58	40
chr7	23070400	26173562	G	C	Cyp2b9	het	847.6	57	40
chr7	22293787	25520832	C	T	Ceacam2	het	1469.6	72	40
chr7	23204518	26307274	T	C	Cyp2a4	het	1272.6	69	40
chr7	23210916	26313670	G	A	Cyp2a4	het	205.6	64	40
chr7	23070355	26173517	C	T	Cyp2b9	het	725.6	57	41
chr7	22300714	25527747	C	T	Ceacam2	het	1401.6	69	41
chr7	22300715	25527748	T	G	Ceacam2	het	1401.6	69	41
chr7	23204588	26307344	G	A	Cyp2a4	het	1002.6	66	41
chr7	22300721	25527754	T	C	Ceacam2	het	1398.6	69	42
chr7	22300809	25527842	T	C	Ceacam2	het	828.6	69	42
chr7	3455838	3897497	G	A	Gm14548	het	8364.6	538	43
chr7	22300740	25527773	T	C	Ceacam2	het	1161.6	73	43
chr7	23211955	26314709	G	A	Cyp2a4	het	616.6	70	43
chr7	23211957	26314711	T	C	Cyp2a4	het	627.6	72	43
chr7	23211965	26314719	C	T	Cyp2a4	het	698.6	74	43
chr7	23211973	26314727	G	A	Cyp2a4	het	650.6	76	43
chr7	3455985	3897644	G	C	Gm14548	het	455.6	104	44
chr7	13577711	15294502	C	T	Obox1	het	1762.6	127	44
chr7	13577743	15294534	G	T	Obox1	het	884.6	104	44
chr7	13578296	15555600	G	C	Obox1	het	3247.6	133	44
chr7	13578350	15555546	C	T	Obox1	het	3094.6	135	44
chr7	13578382	15555514	A	G	Obox1	het	3279.6	133	44
chr7	13578539	15555357	G	C	Obox1	het	3582.6	156	44
chr7	13578638	15555258	G	A	Obox1	het	4205.6	181	44
chr7	16334965	18652398	A	T	Psg21	het	1146.6	122	44
chr7	16335026	18652459	G	A	Psg21	het	2003.6	140	44
chr7	16335122	18652555	G	T	Psg21	het	1310.6	118	44
chr7	16335138	18652571	T	G	Psg21	het	1026.6	100	44
chr7	16337334	18654767	C	T	Psg21	het	1685.6	129	44
chr7	16337375	18654808	A	G	Psg21	het	2383.6	138	44
chr7	16337377	18654810	A	G	Psg21	het	2383.6	138	44
chr7	16337400	18654833	G	T	Psg21	het	2112.6	148	44
chr7	16337490	18654923	A	T	Psg21	het	3140.6	151	44
chr7	16337495	18654928	G	A	Psg21	het	3080.6	147	44
chr7	16337498	18654931	G	C	Psg21	het	3089.6	147	44
chr7	16337521	18654954	A	G	Psg21	het	2514.6	147	44
chr7	16337609	18655042	T	G	Psg21	het	1740.6	109	44
chr7	23204937	26307692	C	T	Cyp2a4	het	2366.6	120	44
chr7	23205026	26307781	G	A	Cyp2a4	het	1733.6	105	44
chr7	23210132	26312886	C	A	Cyp2a4	het	506.6	77	44
chr7	23210812	26313566	A	G	Cyp2a4	het	1286.6	99	44
chr7	16329810	18647243	T	A	Psg21	het	345.6	91	44
chr7	13507741	15626154	T	C	Obox3	het	282.6	86	44
chr7	13507830	15626065	G	A	Obox3	het	379.6	131	44
chr7	22691027	25916995	C	T	Cyp2b10	het	722.6	94	44
chr7	23212045	26314799	A	C	Cyp2a4	het	2409.6	105	44
chr7	23212080	26314834	G	A	Cyp2a4	het	704.6	99	44
chr7	23212087	26314841	T	C	Cyp2a4	het	2117.6	94	44
chr7	22986291	26088651	C	T	Cyp2b13	het	519.6	98	44
chr7	23212091	26314845	G	T	Cyp2a4	het	649.6	95	44
chr7	23212102	26314856	C	A	Cyp2a4	het	657.6	92	44
chr7	22986272	26088632	C	T	Cyp2b13	het	706.6	98	44
chr7	23212126	26314880	G	A	Cyp2a4	het	507.6	83	44
chr7	13577618	15556278	G	T	Obox1	het	1874.6	201	44
chr7	13507864	15626031	C	G	Obox3	het	477.6	141	44
chr7	10138288	11401812	G	A	Zscan4f	het	354.6	74	44
chr7	13507046	15626849	A	T	Obox3	het	606.6	101	44
chr7	13507953	15625942	C	A	Obox3	het	1099.6	144	44
chr7	13577684	15556212	A	G	Obox1	het	2576.6	159	44
chr7	43684395	47464093	T	C	Mrgpra2b	het	1336.6	94	44
chr7	43684934	47464632	C	T	Mrgpra2b	het	1344.6	83	44
chr7	13508082	15625813	C	T	Obox3	het	1259.6	87	44
chr7	13508046	15625849	C	T	Obox3	het	2077.6	115	44
chr7	102049064	106158186	G	A	Gvin1	het	1887.6	104	44
chr8	72138649	72138649	G	T	Tpm4	het	71.6	51	1
chr8	72138618	72138618	C	T	Tpm4	het	46.6	57	1
chr8	19747771	19747771	C	T	4930467E23Rik,Gm21119	het	1478.6	163	1
chr8	19747775	19747775	A	G	4930467E23Rik,Gm21119	het	890.6	164	1
chr8	19747780	19747780	G	A	4930467E23Rik,Gm21119	het	104.6	170	1
chr8	19747781	19747781	G	A	4930467E23Rik,Gm21119	het	107.6	171	1
chr8	21095925	21095925	A	C	Defa29,Gm14851	het	1422.6	280	1
chr8	19734704	19734704	T	A	4930467E23Rik,Gm21119	het	2821.6	288	1
chr8	19734712	19734712	A	G	4930467E23Rik,Gm21119	het	3050.6	302	1
chr8	19749459	19749459	A	T	4930467E23Rik,Gm21119	het	6537.6	304	1
chr8	19749446	19749446	T	C	4930467E23Rik,Gm21119	het	6546.6	315	1
chr8	19734725	19734725	A	G	4930467E23Rik,Gm21119	het	3346.6	318	1
chr8	19734726	19734726	C	A	4930467E23Rik,Gm21119	het	3337.6	319	1
chr8	19734734	19734734	C	G	4930467E23Rik,Gm21119	het	3335.6	336	1
chr8	19749418	19749418	A	G	4930467E23Rik,Gm21119	het	4046.6	336	1
chr8	19749420	19749420	G	A	4930467E23Rik,Gm21119	het	94.6	338	1
chr8	19749435	19749435	C	T	4930467E23Rik,Gm21119	het	134.6	340	1
chr8	19749431	19749431	C	A	4930467E23Rik,Gm21119	het	10836.6	343	1
chr8	21095961	21095961	T	A	Defa29,Gm14851	het	3205.6	348	1
chr8	21096039	21096039	A	T	Defa29,Gm14851	het	2758.6	351	1
chr8	21095984	21095984	G	T	Defa29,Gm14851	het	3318.6	359	1
chr8	19734766	19734766	A	G	4930467E23Rik,Gm21119	het	2641.6	399	1
chr8	19734775	19734775	A	C	4930467E23Rik,Gm21119	het	663.6	424	1
chr8	19752211	19752211	T	A	4930467E23Rik,Gm21119	het	3846.6	847	1
chr8	72143543	72143543	C	G	Tpm4	het	831.6	50	1
chr8	104182034	104182034	C	-	Bean1	hom	2192.03	59	1
chr8	40680166	40680166	A	-	Adam24	het	56.6	69	1
chr8	31161738	31161740	TCT	-	Mak16	het	40.6	59	1
chr8	21095219	21095219	G	C	Defa29,Gm14851	het	2375.6	228	3
chr8	26162691	26162691	-	CAGGAGAGGCAGCTTGAA	Thap1	het	2389.64	97	3
chr8	20061830	20061830	C	T	Gm21119	het	87.6	51	3
chr8	72144729	72144729	A	C	Tpm4	het	31.6	57	4
chr8	4088083	4088083	A	G	Aida	het	1041.6	53	4
chr8	20061854	20061854	A	T	Gm21119	het	280.6	61	4
chr8	19747792	19747792	A	G	4930467E23Rik,Gm21119	het	1948.6	168	5
chr8	128984957	128984957	-	GG	Ccdc7a	het	118.64	59	5
chr8	128984958	128984958	T	G	Ccdc7a	het	115.6	59	5
chr8	128984960	128984961	TT	-	Ccdc7a	het	115.6	60	5
chr8	26158507	26158507	C	G	Thap1	het	1391.6	57	5
chr8	26160970	26160970	-	AAGGAAGACCTGGAATCCCAAGAACAGCTTCCCTCTGCTTCACCCCCCTGCTTCCCAGGTTGATGGTGCTATTGGGCT	Thap1	het	3849.64	145	5
chr8	128985032	128985032	A	T	Ccdc7a	het	438.6	51	6
chr8	26158488	26158488	G	A	Thap1	het	1698.6	61	6
chr8	26158492	26158492	C	T	Thap1	het	1698.6	61	6
chr8	26158493	26158493	G	A	Thap1	het	1698.6	61	6
chr8	26158469	26158469	G	T	Thap1	het	561.6	64	6
chr8	26158474	26158474	C	A	Thap1	het	1731.6	64	6
chr8	26158472	26158472	T	C	Thap1	het	1731.6	65	6
chr8	93154059	93154059	G	A	Ces1c	het	1119.6	86	7
chr8	128985019	128985019	A	T	Ccdc7a	het	282.6	50	7
chr8	128985023	128985023	C	T	Ccdc7a	het	432.6	50	7
chr8	19126354	19126354	T	-	Defb34	het	225.6	90	7
chr8	93154056	93154056	G	A	Ces1c	het	1281.6	92	8
chr8	128985017	128985017	G	C	Ccdc7a	het	279.6	53	8
chr8	93153893	93153893	A	G	Ces1c	het	748.6	87	9
chr8	128985012	128985012	C	A	Ccdc7a	het	267.6	56	9
chr8	128985013	128985013	A	T	Ccdc7a	het	270.6	56	9
chr8	19126353	19126353	-	T	Defb34	het	59.64	115	9
chr8	20634946	20634946	T	A	Gm21119	het	150.6	162	9
chr8	24886301	24886301	T	C	Adam32	hom	1642.03	50	10
chr8	128985005	128985005	T	A	Ccdc7a	het	267.6	57	10
chr8	128985002	128985002	C	T	Ccdc7a	het	264.6	59	10
chr8	128984974	128984974	C	T	Ccdc7a	het	255.6	62	10
chr8	128984995	128984995	G	T	Ccdc7a	het	252.6	62	10
chr8	128984982	128984982	T	A	Ccdc7a	het	252.6	62	11
chr8	128984988	128984988	C	T	Ccdc7a	het	252.6	62	11
chr8	128984983	128984983	G	C	Ccdc7a	het	249.6	63	11
chr8	102673895	102673895	A	T	Cdh11	het	141.6	157	12
chr8	21096021	21096021	A	G	Defa29,Gm14851	het	3021.6	358	13
chr8	19747763	19747763	A	G	4930467E23Rik,Gm21119	het	2398.6	159	14
chr8	21096018	21096018	G	A	Defa29,Gm14851	het	2994.6	361	14
chr8	21096019	21096019	G	A	Defa29,Gm14851	het	3033.6	361	14
chr8	102673925	102673925	C	T	Cdh11	het	30.6	146	16
chr8	21095237	21095237	A	G	Defa29,Gm14851	het	61.6	77	18
chr8	26162687	26162687	-	TGAAAAGCTCAAGACTGCCCAGCAG	Thap1	het	340.64	90	18
chr8	102674053	102674053	A	T	Cdh11	het	222.6	101	18
chr8	26162689	26162689	-	GTGCCGGC	Thap1	het	341.64	92	19
chr8	102674037	102674037	T	A	Cdh11	het	317.6	106	19
chr8	26162757	26162757	C	T	Thap1	het	2368.6	138	20
chr8	93154049	93154049	G	A	Ces1c	het	1362.6	98	21
chr8	26160946	26160946	T	C	Thap1	het	1473.6	62	21
chr8	26162731	26162731	G	A	Thap1	het	2462.6	126	21
chr8		26162706	C	G	Thap1	het	2346.6	115	22
chr8	91743879	93154044	G	A	Ces1c	het	1413.6	100	26
chr8		26162691	G	A	Thap1	het	1365.6	51	26
chr8		26162631	A	G	Thap1	het	2598.6	130	27
chr8		26162688	C	T	Thap1	het	1404.6	51	27
chr8	91743866	93154031	A	T	Ces1c	het	1226.6	115	31
chr8		26162607	G	T	Thap1	het	1314.6	51	31
chr8		26162583	G	A	Thap1	het	1509.6	62	33
chr8		26162672	G	A	Thap1	het	1236.6	50	34
chr8		26162566	T	G	Thap1	het	1497.6	66	35
chr8		26162652	G	T	Thap1	het	1281.6	50	36
chr8		26162526	G	C	Thap1	het	1455.6	65	37
chr8		26162544	G	C	Thap1	het	1545.6	66	37
chr8	91743770	93153935	G	A	Ces1c	het	189.6	55	39
chr8		26160882	C	T	Thap1	het	1551.6	63	39
chr8		26162481	-	T	Thap1	het	1293.64	75	40
chr8	91743845	93154010	G	A	Ces1c	het	219.6	59	41
chr8		26162498	C	G	Thap1	het	1397.6	71	41
chr8		26162470	C	G	Thap1	het	1721.6	76	41
chr8		26162463	C	T	Thap1	het	1688.6	77	41
chr8		71143231	G	A	Gm7827	het	1386.6	91	43
chr8	20087396	21025701	T	G	Defa21	het	2267.6	150	44
chr8	20088040	21026345	T	A	Defa21	het	2977.6	174	44
chr8	20156860	21095164	A	G	Gm14851	het	468.6	103	44
chr9	103355194	103355204	TTCTCAAGCAC	-	Cdv3	het	321.6	53	1
chr9	103355190	103355190	C	-	Cdv3	het	324.6	54	1
chr9	103355192	103355192	G	-	Cdv3	het	324.6	54	1
chr9	89199453	89199453	A	C	Bcl2a1b	het	346.6	109	1
chr9	106431430	106431430	C	T	Rpl29	het	267.6	118	1
chr9	106431423	106431423	G	A	Rpl29	het	258.6	119	1
chr9	106431425	106431425	C	A	Rpl29	het	252.6	119	1
chr9	106431388	106431388	C	G	Rpl29	het	456.6	130	1
chr9	106431390	106431390	C	-	Rpl29	het	450.6	130	1
chr9	106431392	106431398	GGCTCCC	-	Rpl29	het	432.6	136	1
chr9	89199766	89199766	G	A	Bcl2a1b	het	1445.6	186	1
chr9	89199740	89199740	C	G	Bcl2a1b	het	3137.6	216	1
chr9	89199696	89199696	G	T	Bcl2a1b	het	1896.6	305	1
chr9	83872029	83872029	G	C	Ttk	het	648.6	50	1
chr9	69415844	69415844	C	G	Ice2	hom	2056.03	54	1
chr9	108367862	108367862	G	A	Usp4	hom	1852.03	50	1
chr9	106884310	106884310	G	A	Rbm15b	het	865.6	51	1
chr9	103356345	103356345	T	C	Cdv3	het	318.6	54	1
chr9	58249548	58249548	C	G	Pml	hom	2177.03	57	1
chr9	80136750	80136750	A	-	Senp6	het	165.64	81	1
chr9	89199671	89199671	G	A	Bcl2a1b	het	6493.6	363	2
chr9	78368091	78368091	C	T	Dppa5a	het	172.6	123	2
chr9	78368092	78368092	A	C	Dppa5a	het	172.6	124	2
chr9	78368085	78368085	G	A	Dppa5a	het	163.6	131	2
chr9	78368069	78368072	TATC	-	Dppa5a	het	471.6	158	2
chr9	78367831	78367831	G	T	Dppa5a	het	75.6	121	5
chr9	78367833	78367833	T	C	Dppa5a	het	75.6	122	5
chr9	78367870	78367870	T	A	Dppa5a	het	46.6	123	5
chr9	78367875	78367875	G	A	Dppa5a	het	37.6	125	6
chr9	78331205	78331205	G	A	Gm10639,Gm3776,Gsta1,Gsta2	het	199.6	67	7
chr9	109233505	109233505	C	A	Fbxw20	het	908.6	199	7
chr9	109233506	109233506	T	A	Fbxw20	het	949.6	201	9
chr9	103356019	103356019	T	G	Cdv3	het	430.6	52	10
chr9	78452825	78452825	G	C	Mto1	hom	1662.03	53	13
chr9	78331199	78331199	A	C	Gm10639,Gm3776,Gsta1,Gsta2	het	419.6	60	15
chr9	108556981	108556981	G	C	Qrich1	hom	1676.03	54	16
chr9	54909641	54909641	C	G	Ireb2	hom	1819.03	61	16
chr9	78367894	78367894	C	T	Dppa5a	het	115.6	110	17
chr9	103355240	103355240	-	TTT	Cdv3	het	190.64	95	17
chr9	103355241	103355241	G	T	Cdv3	het	51.6	115	18
chr9	16031274	16031274	G	A	Fat3	hom	2345.03	65	20
chr9	103355225	103355225	G	A	Cdv3	het	371.6	122	20
chr9	103355216	103355216	T	G	Cdv3	het	498.6	127	20
chr9	7465083	7465083	-	G	Mmp1a	hom	6093.06	163	20
chr9	88837633	89207651	T	A	Bcl2a1b	het	464.6	51	29
chr9	78405463	78331129	A	G	Gsta2	het	627.6	56	34
chr9	78405466	78331132	A	T	Gsta2	het	627.6	58	37
chr9	109297034	*	T	A	Fbxw24	hom	2753.03	61	41
chr9	109297032	*	G	A	Fbxw24	hom	2866.03	64	41
chr9	78408131	78333797	G	A	Gsta2	het	1933.6	105	44
chr9	78408223	78333889	T	A	Gsta2	het	796.6	93	44
chr9	78416229	78341892	A	G	Gsta2	het	2742.6	173	44
chr9	88845241	89215259	A	G	Mthfs	het	1562.6	89	44
chr9	88845318	89215336	G	A	Mthfs	het	1627.6	104	44
chr9	88845365	89215383	T	C	Mthfs	het	1357.6	88	44
chr9	88870052	89240070	C	T	Mthfs	het	895.6	82	44
chr9	108981599	109271197	T	C	Fbxw14	het	2403.6	172	44
chr9	108984972	109274570	G	A	Fbxw14	het	2837.6	132	44
chr9	108984980	109274578	G	C	Fbxw14	het	2802.6	127	44
chr9	108986576	109276174	C	T	Fbxw14	het	2237.6	128	44
chr9	108986645	109276243	G	C	Fbxw14	het	2247.6	128	44
chr9	108986654	109276252	C	T	Fbxw14	het	2180.6	126	44
chr9	108986655	109276253	A	G	Fbxw14	het	2180.6	127	44
chr9	108989135	109278733	G	C	Fbxw14	het	1776.6	89	44
chr9	108989136	109278734	A	C	Fbxw14	het	1776.6	91	44
chr9	108995658	109285256	G	A	Fbxw14	het	2386.6	143	44
chr9	108995713	109285311	C	T	Fbxw14	het	2334.6	155	44
chr9	108996820	109286418	T	C	Fbxw14	het	2334.6	127	44
chr9	108996889	109286487	T	C	Fbxw14	het	3117.6	150	44
chr9	109142118	109446580	G	A	Fbxw16	het	1041.6	129	44
chr9	109142119	109446581	T	C	Fbxw16	het	1041.6	130	44
chr9	109142137	109446599	C	T	Fbxw16	het	632.6	137	44
chr9	109142177	109446639	T	G	Fbxw16	het	700.6	137	44
chr10	81178856	81178856	C	T	Eef2	het	354.6	51	1
chr10	81178854	81178854	T	G	Eef2	het	354.6	53	1
chr10	40647754	40647754	T	G	Ddo	hom	1727.03	56	1
chr10	82058495	82058495	A	C	Zfp873	het	432.6	63	1
chr10	82058474	82058474	G	C	Zfp873	het	387.6	76	1
chr10	82058476	82058476	G	A	Zfp873	het	387.6	76	1
chr10	82058478	82058478	A	T	Zfp873	het	390.6	76	1
chr10	81178113	81178113	G	A	Eef2	het	37.6	72	1
chr10	112179425	112179425	C	T	Caps2	het	963.6	51	1
chr10	79860875	79860877	CTG	-	Ptbp1	het	37.6	60	1
chr10	58232313	58232313	C	T	Dux	het	42.6	97	1
chr10	128043840	128043840	A	C	Naca	het	46.6	53	1
chr10	128043846	128043846	G	A	Naca	het	52.6	53	1
chr10	128723187	128723187	G	C	Dgka	het	336.6	63	1
chr10	128723186	128723186	T	C	Dgka	het	336.6	65	1
chr10	128121662	128121662	G	A	Baz2a	het	901.6	63	1
chr10	80712779	80712780	TC	-	Ap3d1	het	212.6	59	1
chr10	58232355	58232355	G	A	Dux	het	122.6	53	1
chr10	58230988	58230988	C	A	Dux	het	35.6	59	1
chr10	53698720	53698720	G	A	Fam184a	hom	1643.03	51	2
chr10	58232173	58232173	C	G	Dux	het	195.6	529	2
chr10	128043831	128043831	T	C	Naca	het	101.6	57	2
chr10	128043827	128043827	T	C	Naca	het	101.6	59	2
chr10	58231157	58231157	G	T	Dux	het	1609.6	142	2
chr10	112179431	112179431	T	C	Caps2	het	972.6	54	3
chr10	112179458	112179458	T	C	Caps2	het	1083.6	56	3
chr10	112179443	112179443	C	T	Caps2	het	1122.6	57	3
chr10	112179452	112179452	G	A	Caps2	het	1080.6	57	3
chr10	112177982	112177982	A	G	Caps2	het	626.6	52	4
chr10	112179509	112179509	C	A	Caps2	het	833.6	56	4
chr10	58478487	58478487	C	G	Ranbp2	het	46.6	53	4
chr10	128043835	128043835	T	C	Naca	het	162.6	57	4
chr10	58232515	58232515	C	T	Dux	het	65.6	1082	4
chr10	81178152	81178152	A	C	Eef2	het	59.6	60	5
chr10	58231154	58231154	T	G	Dux	het	789.6	122	6
chr10	58231168	58231168	C	A	Dux	het	2289.6	175	6
chr10	58478533	58478533	C	A	Ranbp2	het	64.6	54	7
chr10	112200685	112200685	T	G	Caps2	het	632.6	61	7
chr10	58478561	58478561	A	C	Ranbp2	het	189.6	54	7
chr10	58478565	58478565	-	AAAAAAT	Ranbp2	het	189.64	54	7
chr10	58232188	58232188	C	T	Dux	het	581.6	506	7
chr10	81178763	81178763	C	T	Eef2	het	48.6	94	9
chr10	112200694	112200694	G	A	Caps2	het	639.6	59	10
chr10	82058375	82058375	G	A	Zfp873	het	129.6	72	10
chr10	82058455	82058455	A	G	Zfp873	het	948.6	106	11
chr10	58231704	58231704	A	C	Dux	het	752.6	95	14
chr10	58231705	58231705	A	T	Dux	het	752.6	104	14
chr10	58231706	58231706	A	G	Dux	het	752.6	108	14
chr10	81178829	81178829	G	A	Eef2	het	1020.6	58	16
chr10	112199650	112199650	T	C	Caps2	het	534.6	69	18
chr10	58232112	58232112	A	G	Dux	het	1246.6	437	18
chr10	58232104	58232104	G	T	Dux	het	1104.6	438	18
chr10	58232116	58232116	G	C	Dux	het	1165.6	448	18
chr10	58231676	58231676	A	C	Dux	het	393.6	92	19
chr10	58232305	58232305	C	A	Dux	het	2610.6	120	20
chr10	58231743	58231743	T	A	Dux	het	4179.6	208	20
chr10	58231784	58231784	A	T	Dux	het	1300.6	352	20
chr10	58231793	58231793	T	C	Dux	het	12017.6	398	20
chr10	58232102	58232102	T	C	Dux	het	12165.6	429	20
chr10	58231225	58231225	C	T	Dux	het	16518.6	504	20
chr10	58231226	58231226	T	C	Dux	het	16518.6	509	20
chr10	58232062	58232062	C	T	Dux	het	18283.6	608	20
chr10	58232608	58232608	A	G	Dux	hom	19052	621	20
chr10	58231489	58231489	G	A	Dux	het	20266.6	683	20
chr10	58232565	58232565	A	G	Dux	hom	40744	1030	20
chr10	58232561	58232561	C	T	Dux	het	27832.6	1074	20
chr10	112175575	112175575	A	G	Caps2	het	740.6	64	21
chr10	112175579	112175579	A	T	Caps2	het	772.6	66	21
chr10	112199721	112199721	G	A	Caps2	het	654.6	84	21
chr10	81600363	82058417	A	G	Zfp873	het	1192.6	126	22
chr10	111684044	112177750	A	G	Caps2	het	873.6	88	23
chr10	111688798	112182504	G	A	Caps2	het	540.6	52	27
chr10	111684058	112177764	G	A	Caps2	het	592.6	53	27
chr10	111688702	112182408	G	A	Caps2	het	323.6	52	28
chr10	111688775	112182481	C	T	Caps2	het	498.6	53	30
chr10	111688781	112182487	G	T	Caps2	het	460.6	52	30
chr10	111688720	112182426	T	C	Caps2	het	502.6	53	31
chr10	111688762	112182468	T	A	Caps2	het	499.6	56	32
chr10	111688744	112182450	G	A	Caps2	het	402.6	56	33
chr10	111689353	112183059	G	T	Caps2	het	1269.6	69	39
chr10		58231924	T	C	Dux	het	1332.6	182	43
chr10		58231988	T	C	Dux	het	1701.6	119	43
chr10		58231344	C	G	Dux	hom	2443.03	108	43
chr10	80970078	81178081	G	A	Eef2	het	1085.6	65	44
chr10	80970093	81178096	T	C	Eef2	het	2151.6	75	44
chr10	80970094	81178097	T	G	Eef2	het	2151.6	75	44
chr10	80970149	81178152	A	C	Eef2	het	1433.6	73	44
chr10	80970787	81178790	G	A	Eef2	het	2579.6	97	44
chr10	80970764	81178767	-	C	Eef2	het	2736.64	101	44
chr10	80970699	81178702	C	T	Eef2	hom	2780.03	91	44
chr10	80970724	81178727	A	G	Eef2	hom	3029.03	97	44
chr11	5070280	5070302	CCATTAAAGGTCCAGGAGGCCCC	-	Ewsr1	het	141.6	54	1
chr11	16987519	16987519	A	G	Plek	het	980.6	73	1
chr11	59737178	59737178	G	A	Mprip	het	1249.6	60	1
chr11	3524706	3524708	TGC	-	Smtn	het	77.6	59	1
chr11	59112731	59112731	G	C	Obscn	het	73.6	92	1
chr11	3683953	3683953	T	C	Morc2a	het	63.6	69	1
chr11	3683956	3683956	T	C	Morc2a	het	63.6	71	1
chr11	69898193	69898193	A	C	2810408A11Rik	het	155.6	81	1
chr11	59112686	59112686	A	C	Obscn	het	40.6	61	3
chr11	59086739	59086739	A	G	Obscn	het	120.6	149	3
chr11	49863549	49863549	C	T	Mapk9	het	802.6	73	6
chr11	58111287	58111287	C	T	Cnot8	het	408.6	66	7
chr11	53979573	53979573	T	C	Slc22a21	hom	2253.03	72	7
chr11	59727556	59727556	C	A	Mprip	het	1542.6	59	7
chr11	58111424	58111424	A	G	Cnot8	het	326.6	51	9
chr11	58111409	58111409	G	A	Cnot8	het	402.6	57	14
chr11	58111306	58111306	G	A	Cnot8	het	471.6	70	17
chr11	58111391	58111391	T	C	Cnot8	het	538.6	60	18
chr11	58192897	58111352	T	C	Cnot8	het	638.6	51	23
chr11		53979573	T	C	Slc22a21	hom	2582.03	79	23
chr11	58194643	58113098	G	A	Cnot8	het	507.6	83	26
chr11	58194678	58113133	C	T	Cnot8	het	828.6	80	27
chr11	58194670	58113125	G	A	Cnot8	het	876.6	85	27
chr11	115611134	115502089	A	C	Jpt1	het	664.6	75	29
chr11	115612164	115503119	C	T	Jpt1	het	913.6	52	34
chr11	115612166	115503121	G	A	Jpt1	het	913.6	52	34
chr12	87608078	87608078	A	T	Gm10436,Gm2042,Oog1	het	574.6	59	1
chr12	87606131	87606131	A	G	Gm10436,Oog1	het	809.6	63	1
chr12	108107455	108107455	A	T	Setd3	het	246.6	77	1
chr12	55304692	55304692	A	G	1110008L16Rik	het	207.6	91	1
chr12	24074728	24074728	T	C	9030624G23Rik	het	324.6	94	1
chr12	55304689	55304689	G	A	1110008L16Rik	het	204.6	94	1
chr12	87608570	87608570	T	G	Gm10436,Gm2042,Oog1	het	2190.6	95	1
chr12	87608569	87608569	C	T	Gm10436,Gm2042,Oog1	het	2190.6	97	1
chr12	87608204	87608204	A	T	Gm10436,Gm2042,Oog1	het	1138.6	103	1
chr12	24074629	24074629	T	G	9030624G23Rik	het	551.6	111	1
chr12	17787604	17787604	A	G	Hpcal1	het	980.6	169	1
chr12	17787597	17787597	C	T	Hpcal1	het	1106.6	175	1
chr12	17787583	17787583	T	C	Hpcal1	het	1338.6	191	1
chr12	17787584	17787584	G	A	Hpcal1	het	978.6	192	1
chr12	17787568	17787568	C	T	Hpcal1	het	1232.6	198	1
chr12	17787562	17787562	G	A	Hpcal1	het	1307.6	202	1
chr12	17787560	17787560	G	C	Hpcal1	het	1337.6	204	1
chr12	87608445	87608445	T	C	Gm10436,Gm2042,Oog1	het	4323.6	337	1
chr12	87517004	87517004	G	A	Gm8300	het	502.6	339	1
chr12	87517140	87517140	G	T	Gm8300	het	2787.6	389	1
chr12	87517186	87517186	G	T	Gm8300	het	149.6	477	1
chr12	87517249	87517249	A	G	Gm8300	het	1344.6	531	1
chr12	87517263	87517263	G	C	Gm8300	het	1788.6	539	1
chr12	*	*	T	C	Itsn2	hom	2373.03	53	1
chr12	*	*	T	A	Itsn2	hom	2316.03	51	1
chr12	69340983	69340983	-	T	Nemf	het	43.64	50	1
chr12	111540302	111540302	-	CATGTCAATCCAAAGAAGCAAACAATAGGTAATTCTTGTAAAGCCT	Eif5	het	199.64	124	1
chr12	111540301	111540301	-	GCATGTCAATCCAAAGAAGCAAACAATA	Eif5	het	89.64	86	1
chr12	111542310	111542310	-	AAAAA	Eif5	het	253.64	92	1
chr12	111542841	111542841	-	TTTTGTCATAACAACAAAAAGGCTCAGCGGTACCTTCTTCATGGTTTGGAAT	Eif5	het	598.64	182	1
chr12	108107473	108107473	C	T	Setd3	het	317.6	79	2
chr12	111542841	111542841	-	TTTTGTCATAACAACAAAAAGGCTCAGCGGTACCTTCTTCATG	Eif5	het	88.64	86	2
chr12	108107572	108107572	G	A	Setd3	het	258.6	59	3
chr12	108107506	108107506	T	C	Setd3	het	355.6	82	3
chr12	69340984	69340984	T	-	Nemf	het	60.6	53	3
chr12	108107547	108107547	A	G	Setd3	het	285.6	66	5
chr12	108107549	108107549	G	A	Setd3	het	288.6	66	5
chr12	108107519	108107519	G	A	Setd3	het	345.6	77	7
chr12	108107527	108107527	G	A	Setd3	het	342.6	73	9
chr12	108107528	108107528	C	G	Setd3	het	342.6	73	9
chr12	24509454	24509454	A	G	Taf1b	het	608.6	77	14
chr12	87895659	87895659	A	C	Gm2022	het	2708.6	636	20
chr12	13289286	13227390	G	T	Ddx1	hom	2430.03	76	22
chr12	22346048	24509549	G	A	Taf1b	het	507.6	59	29
chr12	53068280	55099928	T	C	Srp54a	het	604.6	54	29
chr12	22346000	24509501	A	G	Taf1b	het	798.6	62	33
chr12	53230572	55304537	T	C	1110008L16Rik	het	567.6	64	34
chr12	53070878	55102526	T	C	Srp54a	het	1283.6	150	44
chr12	53070879	55102527	G	A	Srp54a	het	1283.6	149	44
chr12	53070898	55102546	T	G	Srp54a	het	1043.6	137	44
chr12	53076894	55108542	A	T	Srp54a	het	1134.6	135	44
chr12	53076946	55108594	G	A	Srp54a	het	1205.6	135	44
chr13	67182120	67182120	A	T	Rsl1	het	738.6	54	1
chr13	50104010	50104010	A	G	Gm906	het	447.6	76	1
chr13	67181860	67181860	G	T	Rsl1	het	705.6	77	1
chr13	67182101	67182101	G	A	Rsl1	het	1005.6	78	1
chr13	50104006	50104006	A	G	Gm906	het	174.6	81	1
chr13	66715551	66715551	T	A	2410141K09Rik	het	1553.6	82	1
chr13	100425790	100425790	G	T	Naip1	het	498.6	95	1
chr13	100425800	100425800	G	A	Naip1	het	501.6	96	1
chr13	100425804	100425804	G	A	Naip1	het	468.6	96	1
chr13	100425805	100425805	C	A	Naip1	het	468.6	96	1
chr13	100425797	100425797	G	A	Naip1	het	504.6	97	1
chr13	100425775	100425775	-	CCA	Naip1	het	534.64	98	1
chr13	100425774	100425774	T	G	Naip1	het	537.6	99	1
chr13	100425799	100425799	C	A	Naip1	het	504.6	99	1
chr13	13359406	13359406	T	C	Gpr137b	het	118.6	100	1
chr13	100425777	100425779	TGT	-	Naip1	het	537.6	101	1
chr13	50103963	50103963	T	G	Gm906	het	1346.6	104	1
chr13	100425766	100425766	A	C	Naip1	het	660.6	104	1
chr13	100425743	100425747	TATGG	-	Naip1	het	855.6	108	1
chr13	100425740	100425740	-	CAGAA	Naip1	het	867.64	111	1
chr13	100425736	100425736	T	A	Naip1	het	849.6	113	1
chr13	100425732	100425732	T	A	Naip1	het	891.6	118	1
chr13	100425726	100425726	A	T	Naip1	het	930.6	119	1
chr13	100425722	100425724	GAA	-	Naip1	het	1212.6	122	1
chr13	100425719	100425719	G	A	Naip1	het	1134.6	128	1
chr13	100425720	100425720	-	TTTT	Naip1	het	1131.64	128	1
chr13	100425715	100425715	G	-	Naip1	het	1216.6	129	1
chr13	100425713	100425713	C	A	Naip1	het	1259.6	131	1
chr13	67181937	67181937	G	A	Rsl1	het	1213.6	133	1
chr13	66794917	66794917	A	G	2410141K09Rik	het	422.6	184	1
chr13	66794924	66794924	C	G	2410141K09Rik	het	562.6	186	1
chr13	66794936	66794936	G	A	2410141K09Rik	het	794.6	201	1
chr13	66794945	66794945	C	G	2410141K09Rik	het	2371.6	209	1
chr13	50101549	50101549	T	G	Gm8765,Gm906	het	2238.6	264	1
chr13	66795019	66795019	C	T	2410141K09Rik	het	1500.6	298	1
chr13	66795008	66795008	A	G	2410141K09Rik	het	1497.6	300	1
chr13	50099267	50099267	G	A	Gm8765,Gm906	het	2055.6	324	1
chr13	94229801	94229801	C	T	Scamp1	het	980.6	69	1
chr13	100409119	100409119	G	T	Naip1	het	1059.6	91	2
chr13	100409127	100409127	C	T	Naip1	het	1059.6	91	2
chr13	100409124	100409124	G	T	Naip1	het	1059.6	92	2
chr13	100426716	100426716	G	A	Naip1	het	72.6	92	2
chr13	50103870	50103870	T	C	Gm906	het	4229.6	171	2
chr13	50103871	50103871	C	T	Gm906	het	4229.6	171	2
chr13	66794963	66794963	T	A	2410141K09Rik	het	1817.6	248	2
chr13	66794978	66794978	C	T	2410141K09Rik	het	2116.6	269	2
chr13	100300595	100300595	T	G	Naip6,Naip7	het	224.6	69	3
chr13	100300600	100300600	C	T	Naip6,Naip7	het	297.6	70	3
chr13	100409131	100409131	C	G	Naip1	het	1142.6	92	5
chr13	100409137	100409137	G	A	Naip1	het	1175.6	93	5
chr13	67177143	67177143	C	T	Rsl1	het	283.6	108	5
chr13	66714790	66714790	C	T	2410141K09Rik	het	1986.6	85	6
chr13	50101126	50101126	G	C	Gm8765,Gm906	het	248.6	355	6
chr13	50101141	50101141	A	C	Gm8765,Gm906	het	211.6	361	6
chr13	66714791	66714791	A	G	2410141K09Rik	het	1986.6	85	7
chr13	60940039	60940039	G	T	Tpbpa	het	289.6	108	7
chr13	100408873	100408873	G	A	Naip1	het	49.6	51	8
chr13	100410996	100410996	G	A	Naip1	het	366.6	55	8
chr13	100410993	100410993	C	G	Naip1	het	357.6	56	8
chr13	58409169	58409169	A	G	Rmi1	het	357.6	62	8
chr13	58409201	58409201	G	A	Rmi1	het	326.6	62	8
chr13	65181573	65181573	G	C	Nlrp4f	het	894.6	70	8
chr13	100409165	100409165	A	T	Naip1	het	936.6	75	8
chr13	100409155	100409155	A	T	Naip1	het	1062.6	82	8
chr13	67177148	67177148	C	A	Rsl1	het	328.6	105	9
chr13	58409414	58409414	G	A	Rmi1	het	429.6	66	10
chr13	65181584	65181584	C	T	Nlrp4f	het	955.6	76	10
chr13	100410986	100410986	G	A	Naip1	het	348.6	60	11
chr13	100410985	100410985	A	C	Naip1	het	345.6	61	11
chr13	100410977	100410977	C	A	Naip1	het	364.6	63	11
chr13	100410981	100410981	C	A	Naip1	het	339.6	63	11
chr13	65181588	65181588	T	C	Nlrp4f	het	1020.6	76	11
chr13	100410978	100410978	C	T	Naip1	het	364.6	63	12
chr13	100409116	100409116	C	A	Naip1	het	1050.6	89	12
chr13	58408447	58408447	G	A	Rmi1	het	655.6	56	13
chr13	100410970	100410970	G	T	Naip1	het	373.6	63	13
chr13	58409654	58409654	T	G	Rmi1	het	535.6	64	13
chr13	13437857	13437857	G	T	Nid1	het	1055.6	77	15
chr13	65181600	65181600	G	T	Nlrp4f	het	562.6	50	17
chr13	67207970	67207970	A	G	Zfp455	hom	2222.03	74	20
chr13	65181625	65181625	G	A	Nlrp4f	het	1218.6	84	20
chr13	100409107	100409107	C	T	Naip1	het	1138.6	96	20
chr13	12796849	12796849	T	C	Prl2c3,Prl2c4	het	5272.6	807	20
chr13	65181615	65181615	G	T	Nlrp4f	het	603.6	50	21
chr13	65181623	65181623	G	T	Nlrp4f	het	597.6	50	21
chr13	65181702	65181702	C	T	Nlrp4f	het	599.6	50	21
chr13	65181632	65181632	G	A	Nlrp4f	het	578.6	52	21
chr13	100425848	100425848	T	C	Naip1	het	252.6	61	21
chr13	65181687	65181687	T	C	Nlrp4f	het	937.6	67	21
chr13	63047163	65181659	A	G	Nlrp4f	het	1097.6	78	22
chr13	64286715	66794683	C	T	2410141K09Rik	het	173.6	50	23
chr13	97498657	100410957	A	G	Naip1	het	438.6	61	23
chr13	63047167	65181663	C	G	Nlrp4f	het	1103.6	75	23
chr13	63050467	65184963	C	T	Nlrp4f	het	375.6	51	24
chr13	63047183	65181679	T	C	Nlrp4f	het	1041.6	70	24
chr13	63050477	65184973	C	T	Nlrp4f	het	498.6	55	27
chr13	97496800	100409100	C	G	Naip1	het	299.6	51	28
chr13	97498647	100410947	C	T	Naip1	het	477.6	61	28
chr13	63050633	65185129	A	C	Nlrp4f	het	891.6	56	28
chr13	60003800	60896016	T	C	Ctla2b	het	806.6	58	28
chr13	63050636	65185132	G	A	Nlrp4f	het	861.6	55	29
chr13	63050482	65184978	A	G	Nlrp4f	het	562.6	58	29
chr13	49583176	50099299	A	C	Gm8700	het	571.6	54	29
chr13	49583166	50099289	C	T	Gm8700	het	548.6	53	30
chr13	49583177	50099300	G	A	Gm8700	het	571.6	53	32
chr13	49583151	50099274	G	A	Gm8700	het	527.6	60	35
chr13	97496789	100409089	A	G	Naip1	het	445.6	59	36
chr13	97498637	100410937	C	A	Naip1	het	480.6	62	36
chr13	63050497	65184993	A	G	Nlrp4f	het	777.6	65	36
chr13	97513599	100425899	C	G	Naip1	het	541.6	71	37
chr13	97498603	100410903	A	G	Naip1	het	684.6	68	37
chr13	97498621	100410921	G	A	Naip1	het	443.6	71	38
chr13	97498598	100410898	G	A	Naip1	het	687.6	68	38
chr13	63050504	65185000	A	C	Nlrp4f	het	847.6	69	40
chr13	97496641	100408941	G	A	Naip1	het	962.6	82	41
chr13	97513407	100425707	A	G	Naip1	het	608.6	82	41
chr13	97496746	100409046	T	C	Naip1	het	1305.6	86	42
chr13	97496747	100409047	C	T	Naip1	het	1305.6	86	42
chr13	97496744	100409044	A	C	Naip1	het	1377.6	85	42
chr13	97514298	100426598	T	C	Naip1	het	387.6	76	43
chr13	97513149	100425449	T	A	Naip1	het	670.6	74	43
chr13	60003884	60896100	C	T	Ctla2b	het	1047.6	68	43
chr13	60003885	60896101	A	T	Ctla2b	het	1086.6	68	43
chr13	97513728	100426028	A	T	Naip1	het	1247.6	91	43
chr13	60003888	60896104	T	G	Ctla2b	het	1128.6	69	43
chr13	64866109	67372824	A	T	Zfp456	het	427.6	109	44
chr13	64866139	67372854	C	T	Zfp456	het	657.6	112	44
chr13	97293263	100219746	G	A	Naip5	het	221.6	67	44
chr13	97496734	100409034	A	T	Naip1	het	1552.6	92	44
chr13	97496723	100409023	G	T	Naip1	het	1692.6	93	44
chr13	97513959	100426259	C	T	Naip1	het	1097.6	84	44
chr13	97496722	100409022	G	A	Naip1	het	1692.6	93	44
chr13	97513336	100425636	G	T	Naip1	het	1440.6	98	44
chr13	97513334	100425634	T	A	Naip1	het	1317.6	96	44
chr13	97513366	100425666	C	T	Naip1	het	1418.6	105	44
chr13	97513333	100425633	T	A	Naip1	het	1275.6	95	44
chr13	97513343	100425643	C	A	Naip1	het	1467.6	107	44
chr13	63050528	65185024	C	T	Nlrp4f	het	828.6	76	44
chr13	97513830	100426130	C	T	Naip1	het	1262.6	67	44
chr13	27082203	27716656	A	G	Prl7d1	het	4366.6	258	44
chr13	97513828	100426128	C	T	Naip1	het	1262.6	65	44
chr13	97513849	100426149	C	T	Naip1	het	1119.6	79	44
chr13	97513804	100426104	G	T	Naip1	het	1166.6	73	44
chr13	60004068	60896284	C	T	Ctla2b	het	1646.6	97	44
chr13	60004120	*	C	T	Ctla2b	het	1570.6	97	44
chr13	60003893	60896109	C	T	Ctla2b	het	1239.6	71	44
chr13	97513792	100426092	T	A	Naip1	het	1211.6	68	44
chr13	97513791	100426091	G	C	Naip1	het	1211.6	68	44
chr13	49583027	50099150	A	T	Gm8700	het	2544.6	121	44
chr13	49583068	50099191	G	A	Gm8700	het	550.6	103	44
chr13	97513746	100426046	A	C	Naip1	het	1360.6	94	44
chr13	60003899	60896115	C	T	Ctla2b	het	1292.6	79	44
chr13	49583220	50099343	T	G	Gm8700	het	549.6	85	44
chr13	49583286	50099409	G	T	Gm8700	het	2276.6	116	44
chr13	49583477	50099600	C	T	Gm8700	het	2820.6	128	44
chr13	49583534	50099657	T	C	Gm8700	het	2469.6	118	44
chr13	49583572	50099695	T	C	Gm8700	het	2685.6	113	44
chr13	49583614	50099737	G	C	Gm8700	het	2435.6	108	44
chr13	49583694	50099817	A	C	Gm8700	het	3454.6	123	44
chr13	49583703	50099826	A	G	Gm8700	het	3493.6	121	44
chr13	49583827	50099950	G	A	Gm8700	het	2963.6	126	44
chr13	49583923	50100046	G	C	Gm8700	het	1137.6	116	44
chr13	49583959	50100082	C	T	Gm8700	het	2870.6	116	44
chr13	49583960	50100083	A	G	Gm8700	het	2906.6	116	44
chr13	49583984	50100107	G	A	Gm8700	het	2692.6	113	44
chr13	49584040	50100163	T	G	Gm8700	het	2397.6	123	44
chr13	49584225	50100348	T	C	Gm8700	het	3127.6	134	44
chr13	49584343	50100466	G	C	Gm8700	het	1586.6	137	44
chr13	49584350	50100473	T	C	Gm8700	het	1588.6	135	44
chr13	49584484	50100607	C	T	Gm8700	het	1041.6	123	44
chr13	49584485	50100608	G	A	Gm8700	het	2974.6	122	44
chr13	49584501	50100624	C	G	Gm8700	het	2970.6	128	44
chr13	49584517	50100640	T	C	Gm8700	het	1074.6	125	44
chr13	49584662	50100785	C	A	Gm8700	het	1524.6	132	44
chr13	49584663	50100786	A	G	Gm8700	het	1524.6	133	44
chr13	49584769	50100892	G	C	Gm8700	het	1995.6	101	44
chr13	49584835	50100958	T	G	Gm8700	het	1299.6	111	44
chr13	49584945	50101068	G	C	Gm8700	het	2025.6	126	44
chr13	60003911	60896127	C	T	Ctla2b	het	1082.6	85	44
chr13	49585257	50101380	T	A	Gm8700	het	1155.6	92	44
chr13	49585258	50101381	C	T	Gm8700	het	1155.6	92	44
chr13	27082193	27716646	C	T	Prl7d1	het	9553.6	265	44
chr13	27082199	27716652	G	A	Prl7d1	het	9538.6	260	44
chr14	51452173	51452173	A	G	Vmn2r89	het	194.6	64	1
chr14	51452164	51452164	T	C	Vmn2r89	het	95.6	67	1
chr14	51455224	51455224	A	G	Vmn2r89	het	630.6	72	1
chr14	51452154	51452154	G	A	Vmn2r89	het	66.6	76	1
chr14	51455215	51455215	T	C	Vmn2r89	het	651.6	80	1
chr14	51101483	51101483	A	C	Ang	het	462.6	82	1
chr14	36096701	36096701	-	CTGTAGGGAAAACAACCACTCTGG	4930474N05Rik	het	959.64	83	1
chr14	51101486	51101486	C	A	Ang	het	504.6	83	1
chr14	51101493	51101493	C	T	Ang	het	90.6	84	1
chr14	51101502	51101502	C	T	Ang	het	96.6	84	1
chr14	51101495	51101495	C	T	Ang	het	540.6	87	1
chr14	51101515	51101515	C	T	Ang	het	576.6	88	1
chr14	51195729	51195729	A	T	Ang2	het	33.6	90	1
chr14	51195760	51195760	A	T	Ang2	het	192.6	93	1
chr14	51101520	51101520	C	T	Ang	het	386.6	94	1
chr14	51195758	51195758	T	C	Ang2	het	192.6	94	1
chr14	51195761	51195761	C	T	Ang2	het	198.6	94	1
chr14	51195742	51195742	-	GCA	Ang2	het	108.64	95	1
chr14	51195739	51195741	AAA	-	Ang2	het	63.6	96	1
chr14	51195792	51195792	-	C	Ang2	het	189.64	96	1
chr14	51455193	51455193	A	C	Vmn2r89	het	603.6	96	1
chr14	51195790	51195790	C	T	Ang2	het	459.6	97	1
chr14	51195774	51195774	G	A	Ang2	het	375.6	98	1
chr14	51195769	51195769	C	A	Ang2	het	264.6	100	1
chr14	51195770	51195770	T	G	Ang2	het	267.6	101	1
chr14	51195854	51195854	A	C	Ang2	het	1023.6	104	1
chr14	51195844	51195844	T	G	Ang2	het	1059.6	105	1
chr14	51101528	51101528	-	A	Ang	het	210.64	106	1
chr14	51195825	51195825	G	A	Ang2	het	213.6	106	1
chr14	51195832	51195832	G	A	Ang2	het	1065.6	109	1
chr14	51195834	51195834	G	A	Ang2	het	237.6	109	1
chr14	51195841	51195841	G	T	Ang2	het	1087.6	110	1
chr14	51101537	51101537	G	A	Ang	het	729.6	114	1
chr14	51101542	51101542	G	A	Ang	het	132.6	118	1
chr14	51455162	51455162	A	G	Vmn2r89	het	870.6	124	1
chr14	51101558	51101558	G	T	Ang	het	691.6	127	1
chr14	51101570	51101570	G	A	Ang	het	849.6	129	1
chr14	51101569	51101569	A	G	Ang	het	813.6	130	1
chr14	51455157	51455157	C	T	Vmn2r89	het	945.6	131	1
chr14	51101576	51101576	G	A	Ang	het	1017.6	132	1
chr14	51455155	51455155	T	C	Vmn2r89	het	987.6	132	1
chr14	51101577	51101577	C	G	Ang	het	1017.6	134	1
chr14	51457390	51457390	G	A	Vmn2r89	het	42.6	136	1
chr14	51455131	51455131	T	A	Vmn2r89	het	1281.6	139	1
chr14	51101585	51101585	C	T	Ang	het	231.6	141	1
chr14	51101586	51101586	A	G	Ang	het	1231.6	143	1
chr14	51457396	51457396	G	T	Vmn2r89	het	416.6	148	1
chr14	51455120	51455120	G	A	Vmn2r89	het	1432.6	149	1
chr14	51455098	51455098	A	T	Vmn2r89	het	1223.6	153	1
chr14	51101598	51101598	T	A	Ang	het	1611.6	155	1
chr14	43819010	43819010	C	T	Ear1,Ear2	het	259.6	157	1
chr14	51455096	51455096	T	G	Vmn2r89	het	1223.6	158	1
chr14	51101618	51101618	G	A	Ang	het	1745.6	160	1
chr14	51455082	51455082	G	A	Vmn2r89	het	1025.6	161	1
chr14	51101621	51101621	A	C	Ang	het	1817.6	162	1
[truncated: 1,027 more rows]
