# Supplementary material for: DNA damage repair system in C57BL/6 J mice is evolutionarily stable
Source: BMC Genomics. 2021 Sep 17;22:669. doi: 10.1186/s12864-021-07983-7 (PMC8447752; doi:10.1186/s12864-021-07983-7)
Supplement: Supplementary file 2 — Additional file 2: Supplementary Table 2. Variants detected in 2018 C57BL/6J present in > 22 (50%) cases* [file 12864_2021_7983_MOESM2_ESM.xlsx]

## Sheet: Sheet1
Supplementary table 2. Variants detected in 2018 C57BL/6J present in > 22 (50%) cases*
Chr	Start (mm7)	Start (mm10)	Ref	Alt	Gene	Zygosity	QUAL	Depth	VAF	Cases
chr1	88173896	88270274	C	T	Hjurp	het	1124.6	50	0.693878	23
chr1	88173891	88270269	A	G	Hjurp	het	771.6	55	0.52	26
chr1	88170146	88266524	-	T	Hjurp	het	588.64	50	0.422535	27
chr1	88168807	88265185	G	A	Hjurp	het	253.6	58	0.196721	40
chr1	173890009	173924024	A	T	Ifi203	het	306.6	58	0.215686	42
chr1	173890011	173924026	G	A	Ifi203	het	306.6	59	0.215686	42
chr1	88168931	88265309	C	G	Hjurp	het	302.6	66	0.231707	42
chr1	173889978	173923993	T	C	Ifi203	het	309.6	57	0.330189	42
chr1	88169817	88266195	G	A	Hjurp	het	405.6	72	0.375	42
chr1	88172953	88269331	T	C	Hjurp	het	1032.6	131	0.364198	44
chr1	173888584	173922599	G	T	Ifi203	het	2578.6	158	0.469697	44
chr1	65324126	65081929	A	G	Crygb	het	1026.6	74	0.270833	22
chr1	65324133	65081936	A	G	Crygb	het	1164.6	76	0.28	24
chr1	65324136	65081939	A	G	Crygb	het	1164.6	80	0.27451	25
chr1	85235543	85089575	G	C	A530032D15Rik	het	326.6	79	0.266055	44
chr1	74634364	74394691	G	A	Ctdsp1	het	1390.6	89	0.632911	44
chr1	88176352	88272730	A	G	Hjurp	het	2899.6	125	0.72956	44
chr1	173873647	173907662	T	G	Ifi211	het	1139.6	86	0.519608	43
chr1	88168880	88265258	A	G	Hjurp	het	1787.6	77	0.777778	44
chr1		88234137	G	A	Mroh2a	het	825.6	154	0.253247	23
chr1		88260005	G	A	Mroh2a	het	282.6	98	0.255319	24
chr1		88252477	C	T	Mroh2a	het	2354.6	94	0.76087	24
chr1		88256155	C	T	Mroh2a	het	316.6	58	0.241379	25
chr1		88237491	C	T	Mroh2a	het	384.6	53	0.245283	25
chr1		88260004	C	T	Mroh2a	het	279.6	97	0.266667	25
chr1		171357963	A	G	Pfdn2	het	1263.6	53	0.622642	26
chr1		88237541	C	A	Mroh2a	het	806.6	53	0.433962	27
chr1		88252458	A	G	Mroh2a	het	1590.6	54	0.759259	27
chr1		88242692	G	A	Mroh2a	het	504.6	79	0.227848	28
chr1		171356715	G	C	Pfdn2	het	493.6	61	0.262295	28
chr1		171344433	A	G	Nit1	het	791.6	50	0.456522	28
chr1		88234120	G	A	Mroh2a	het	1224.6	61	0.52459	28
chr1		88242764	A	G	Mroh2a	het	1896.6	54	0.851852	28
chr1		88259973	C	T	Mroh2a	het	699.6	94	0.23913	29
chr1		88256127	G	A	Mroh2a	het	126.6	59	0.254237	29
chr1		88250266	A	G	Mroh2a	het	2767.6	130	0.755102	30
chr1		88242760	C	T	Mroh2a	het	1154.6	57	0.526316	31
chr1		88256090	G	A	Mroh2a	het	248.6	62	0.290323	33
chr1		88256798	G	A	Mroh2a	het	354.6	51	0.311111	33
chr1		88256727	C	T	Mroh2a	het	447.6	58	0.241379	34
chr1		88256705	C	T	Mroh2a	het	471.6	63	0.238095	35
chr1		88256096	G	A	Mroh2a	het	328.6	60	0.216667	36
chr1		88251385	G	T	Mroh2a	het	897.6	71	0.352113	36
chr1		88255245	T	C	Mroh2a	het	1790.6	52	0.865385	36
chr1		88251374	C	T	Mroh2a	het	514.6	76	0.210526	37
chr1		88242417	G	T	Mroh2a	het	631.6	69	0.275362	37
chr1		88242418	G	T	Mroh2a	het	631.6	69	0.275362	37
chr1		88237853	A	C	Mroh2a	het	1718.6	58	0.741379	38
chr1		88255565	C	A	Mroh2a	het	652.6	88	0.238636	39
chr1		88237852	G	T	Mroh2a	het	568.6	57	0.298246	39
chr1		88252383	T	C	Mroh2a	het	2006.6	68	0.764706	39
chr1		88251365	C	T	Mroh2a	het	591.6	80	0.2375	40
chr1		88233435	C	T	Mroh2a	het	534.6	89	0.202247	41
chr1		88230668	G	A	Mroh2a	het	600.6	80	0.2375	41
chr1		88255203	G	A	Mroh2a	het	456.6	64	0.25	41
chr1		88230644	G	A	Mroh2a	het	613.6	83	0.253012	41
chr1		88234040	G	C	Mroh2a	het	1204.6	81	0.407407	41
chr1		88277238	T	C	Hjurp	het	1537.6	53	0.735849	41
chr1		88245989	T	C	Mroh2a	het	2262.6	75	0.76	41
chr1		88230680	C	T	Mroh2a	het	510.6	79	0.21519	42
chr1		88244083	G	A	Mroh2a	het	591.6	65	0.276923	42
chr1		88239006	A	C	Mroh2a	het	1147.6	70	0.442857	42
chr1		88230637	T	C	Mroh2a	het	2907.6	83	0.855422	42
chr1		88240124	T	C	Mroh2a	het	2929.6	85	0.858824	42
chr1		88230667	A	C	Mroh2a	het	2798.6	79	0.860759	42
chr1		88230650	G	A	Mroh2a	het	2978.6	85	0.870588	42
chr1		88232292	C	T	Mroh2a	het	729.6	121	0.206612	43
chr1		88235376	G	A	Mroh2a	het	759.6	130	0.207692	43
chr1		26687400	A	T	4931408C20Rik	het	616.6	99	0.212121	43
chr1		88265892	C	G	Hjurp	het	805.6	132	0.212121	43
chr1		88228380	C	A	Mroh2a	het	653.6	103	0.213592	43
chr1		88247139	G	A	Mroh2a	het	966.6	134	0.238806	43
chr1		88265846	A	C	Hjurp	het	1182.6	135	0.266667	43
chr1		88254906	A	C	Mroh2a	het	723.6	76	0.289474	43
chr1		88258633	C	T	Mroh2a	het	1019.6	102	0.294118	43
chr1		88233393	G	A	Mroh2a	het	898.6	91	0.296703	43
chr1		88265472	C	T	Hjurp	het	1099.6	103	0.31068	43
chr1		88234981	G	A	Mroh2a	het	1335.6	124	0.314516	43
chr1		85615204	T	C	Sp140	het	921.6	80	0.325	43
chr1		85615212	C	G	Sp140	het	921.6	79	0.329114	43
chr1		88235254	G	A	Mroh2a	het	1011.6	99	0.333333	43
chr1		88257739	T	C	Mroh2a	het	1113.6	95	0.336842	43
chr1		88248555	C	A	Mroh2a	het	1099.6	93	0.344086	43
chr1		88244970	G	T	Mroh2a	het	996.6	78	0.358974	43
chr1		88233442	G	T	Mroh2a	het	1217.6	88	0.386364	43
chr1		88255607	T	C	Mroh2a	het	1323.6	88	0.409091	43
chr1		88230746	G	A	Mroh2a	het	1356.6	89	0.426966	43
chr1		88241584	G	A	Mroh2a	het	2158.6	136	0.441176	43
chr1		88247237	C	T	Mroh2a	het	1746.6	106	0.443396	43
chr1		88233390	G	A	Mroh2a	het	1728.6	88	0.5	43
chr1		88265980	T	G	Hjurp	het	2868.6	122	0.606557	43
chr1		88248621	C	T	Mroh2a	het	2137.6	86	0.627907	43
chr1		88251267	G	T	Mroh2a	het	2375.6	86	0.697674	43
chr1		88247140	A	C	Mroh2a	het	3806.6	135	0.703704	43
chr1		88246065	A	G	Mroh2a	het	2631.6	89	0.730337	43
chr1		88236695	C	G	Mroh2a	het	3210.6	106	0.735849	43
chr1		88251346	C	T	Mroh2a	het	2493.6	84	0.738095	43
chr1		88241093	C	T	Mroh2a	het	2789.6	96	0.739583	43
chr1		88236665	T	G	Mroh2a	het	3393.6	108	0.75	43
chr1		88241590	A	G	Mroh2a	het	4161.6	135	0.755556	43
chr1		88247232	T	C	Mroh2a	het	3410.6	109	0.761468	43
chr1		88235442	G	A	Mroh2a	het	3635.6	114	0.789474	43
chr1		88238947	A	G	Mroh2a	het	2648.6	83	0.795181	43
chr1		88248614	T	C	Mroh2a	het	2934.6	89	0.797753	43
chr1		88259567	A	G	Mroh2a	het	5441.6	167	0.802395	43
chr1		88248584	G	A	Mroh2a	het	3203.6	98	0.806122	43
chr1		88235051	T	C	Mroh2a	het	4061.6	122	0.819672	43
chr1		88232324	C	T	Mroh2a	het	3611.6	109	0.825688	43
chr1		88235023	G	A	Mroh2a	het	4330.6	135	0.82963	43
chr1		88242508	T	C	Mroh2a	het	3012.6	86	0.837209	43
chr1		88242511	T	C	Mroh2a	het	3096.6	88	0.840909	43
chr1		88265570	T	A	Hjurp	het	3416.6	98	0.857143	43
chr1		88240149	C	T	Mroh2a	het	3275.6	94	0.861702	43
chr1		88256468	T	C	Mroh2a	het	3550.6	104	0.865385	43
chr1		88244014	G	A	Mroh2a	het	2744.6	83	0.86747	43
chr1		88233417	C	T	Mroh2a	het	3201.6	91	0.868132	43
chr2	32715252	32707941	A	G	Cdk9	het	1054.6	63	0.422222	30
chr2	32717793	32710482	G	C	Cdk9	het	551.6	74	0.27027	33
chr2	32715260	32707949	T	C	Cdk9	het	1051.6	63	0.416667	33
chr3	64147371	64001599	C	G	Gmps	het	1222.6	62	0.37037	22
chr3	64147374	64001602	T	C	Gmps	het	1201.6	61	0.375	22
chr3	103439533	103645549	T	C	Atg4a	het	233.6	60	0.284211	30
chr3	15542651	15832175	C	G	Sirpb1c	het	1182.6	154	0.275862	44
chr3	15542683	15832207	C	T	Sirpb1c	het	925.6	160	0.294393	44
chr3	15542699	15832223	G	T	Sirpb1c	het	1023.6	165	0.308411	44
chr3	15542788	15832312	A	T	Sirpb1c	het	737.6	159	0.2	44
chr3	15542840	15832364	C	A	Sirpb1c	het	1412.6	145	0.254237	44
chr3	15542847	15832371	C	A	Sirpb1c	het	1355.6	141	0.268571	44
chr3	15542898	15832422	T	A	Sirpb1c	het	674.6	105	0.244275	44
chr3	15542918	15832442	T	G	Sirpb1c	het	481.6	94	0.243243	44
chr3	15543411	15832935	A	T	Sirpb1c	het	690.6	107	0.25	44
chr3	15543475	15832999	G	A	Sirpb1c	het	697.6	142	0.222222	44
chr3	15543556	15833080	G	C	Sirpb1c	het	2780.6	176	0.510526	44
chr3	15543591	15833115	T	C	Sirpb1c	het	865.6	177	0.284946	44
chr3	15543657	15833181	C	T	Sirpb1c	het	3539.6	159	0.748428	44
chr3	15543669	15833193	G	T	Sirpb1c	het	734.6	151	0.320513	44
chr3	15549125	15838649	C	A	Sirpb1c	het	2271.6	130	0.522293	44
chr3	15549142	15838666	G	A	Sirpb1c	het	3602.6	142	0.696629	44
chr3	15549167	15838691	G	A	Sirpb1c	het	905.6	169	0.21393	43
chr3	90138927	90008269	A	G	Ubap2l	het	666.6	55	0.406593	37
chr3	15549220	15838744	G	T	Sirpb1c	het	744.6	198	0.420091	40
chr3	15549225	15838749	C	T	Sirpb1c	het	3580.6	195	0.525346	44
chr3	15549234	15838758	G	T	Sirpb1c	het	1390.6	192	0.29902	44
chr3	15549249	15838773	T	C	Sirpb1c	het	4018.6	181	0.604061	44
chr3	15549266	15838790	G	A	Sirpb1c	het	4853.6	161	0.745665	44
chr3	15549267	15838791	C	T	Sirpb1c	het	5027.6	161	0.745665	44
chr3	15549268	15838792	G	A	Sirpb1c	het	1140.6	164	0.267442	44
chr3	15549283	15838807	A	G	Sirpb1c	het	2138.6	162	0.361582	44
chr3	15549284	15838808	G	C	Sirpb1c	het	1989.6	161	0.362069	44
chr3	103439400	103645416	A	G	Atg4a	het	464.6	58	0.404494	40
chr3	15549286	15838810	A	G	Sirpb1c	het	1872.6	161	0.362069	44
chr3	15549308	15838832	T	A	Sirpb1c	het	2066.6	157	0.306818	44
chr3	15549315	15838839	T	C	Sirpb1c	het	4955.6	150	0.672619	44
chr3	15549318	15838842	A	T	Sirpb1c	het	4619.6	146	0.678788	44
chr3	15549324	15838848	C	T	Sirpb1c	het	1454.6	153	0.280702	44
chr3	15549348	15838872	G	T	Sirpb1c	het	1416.6	152	0.273224	44
chr3	15549419	15838943	C	T	Sirpb1c	het	1985.6	125	0.490446	44
chr3	15549433	15838957	T	C	Sirpb1c	het	1926.6	117	0.517483	44
chr3	15558823	15848347	G	A	Sirpb1c	het	1062.6	191	0.214286	44
chr3	103439326	103645342	A	G	Atg4a	het	681.6	59	0.388235	41
chr3	15558853	15848377	A	T	Sirpb1c	het	3279.6	200	0.394068	44
chr3	15558854	15848378	G	A	Sirpb1c	het	1096.6	200	0.204255	44
chr3	90138967	90008309	G	A	Ubap2l	het	798.6	58	0.402174	41
chr3	64250809	64105037	A	G	Vmn2r1	het	594.6	140	0.223881	44
chr3	98425505	98630070	A	C	Hsd3b5	het	2335.6	120	0.593496	44
chr3	93772198	93670482	A	C	Tdpoz1	het	3597.6	156	0.625668	44
chr3	93772199	93670483	T	C	Tdpoz1	het	3663.6	155	0.625668	44
chr3	93772202	93670486	C	T	Tdpoz1	het	3692.6	159	0.626316	44
chr3	93772341	93670625	-	AG	Tdpoz1	het	4361.64	166	0.622222	44
chr3	93772435	93670719	G	A	Tdpoz1	het	3853.6	189	0.643902	44
chr3	93772462	93670746	C	T	Tdpoz1	het	4353.6	190	0.642857	44
chr3	93772499	93670783	A	G	Tdpoz1	het	4739.6	196	0.675926	44
chr3	93772836	93671120	T	C	Tdpoz1	het	4927.6	192	0.726027	44
chr3	93772846	93671130	T	A	Tdpoz1	het	5177.6	198	0.730942	44
chr3	93772862	93671146	C	G	Tdpoz1	het	5093.6	198	0.716216	44
chr3	93772866	93671150	G	A	Tdpoz1	het	5130.6	195	0.710407	44
chr3	93772878	93671162	A	G	Tdpoz1	het	4542.6	196	0.714286	44
chr3	93772941	93671225	A	C	Tdpoz1	het	4520.6	205	0.682403	44
chr3	93772966	93671250	G	A	Tdpoz1	het	2013.6	201	0.309322	44
chr3	93773180	93671464	G	A	Tdpoz1	het	3224.6	165	0.688995	44
chr3	98425549	98630114	A	G	Hsd3b5	het	3564.6	152	0.75	44
chr3	98425625	98630190	T	C	Hsd3b5	het	4377.6	156	0.776471	44
chr4	118795423	119418984	A	G	Ppcs	het	822.6	84	0.606557	22
chr4	118795670	119419231	C	T	Ppcs	het	839.6	61	0.4	31
chr4	118795446	119419007	C	T	Ppcs	het	857.6	57	0.539474	32
chr4	146572739	147583197	A	G	Zfp985	het	1149.6	73	0.409091	42
chr4	118795586	119419147	C	T	Ppcs	het	1037.6	84	0.438202	44
chr4	146570870	147581328	T	G	Zfp985	het	2975.6	173	0.516588	44
chr4		147507621	T	C	Zfp982	het	14646.6	1125	0.431111	22
chr4		147512550	G	T	Zfp982	het	936.6	73	0.356164	41
chr4		147510785	A	C	Zfp982	het	1425.6	184	0.25	43
chr4		147613813	T	C	Zfp979	het	727.6	84	0.261905	43
chr4		147613814	G	C	Zfp979	het	727.6	84	0.261905	43
chr4		147613836	G	C	Zfp979	het	1033.6	101	0.326733	43
chr4		147512510	A	T	Zfp982	het	1387.6	108	0.361111	43
chr4		156334609	A	G	Vmn2r123	het	1092.6	80	0.3625	43
chr4		156334605	G	A	Vmn2r123	het	1085.6	81	0.37037	43
chr4		156334612	T	C	Vmn2r123	het	1098.6	80	0.375	43
chr4		156334374	C	T	Vmn2r123	het	1447.6	102	0.382353	43
chr4		156334375	T	C	Vmn2r123	het	1447.6	103	0.38835	43
chr4		156334393	C	T	Vmn2r123	het	1629.6	113	0.389381	43
chr4		156334386	C	A	Vmn2r123	het	1638.6	111	0.396396	43
chr4		156334390	C	T	Vmn2r123	het	1632.6	111	0.396396	43
chr4		147512439	T	A	Zfp982	het	2425.6	171	0.403509	43
chr4		156334580	A	G	Vmn2r123	het	1267.6	85	0.423529	43
chr4		147512528	G	A	Zfp982	het	1525.6	87	0.448276	43
chr4		156334397	G	T	Vmn2r123	het	1934.6	117	0.452991	43
chr4		147512408	A	T	Zfp982	het	3390.6	191	0.455497	43
chr4		147512406	C	T	Zfp982	het	3390.6	194	0.458763	43
chr4		147512483	G	A	Zfp982	het	2327.6	134	0.485075	43
chr4		147512369	G	A	Zfp982	het	3714.6	204	0.509804	43
chr4		147510773	T	C	Zfp982	het	5068.6	179	0.72067	43
chr5	144693597	145803739	A	G	Cyp3a44	het	999.6	96	0.416667	25
chr5	144750192	145860334	G	A	Cyp3a11	het	532.6	54	0.219178	29
chr5	144750198	145860340	A	G	Cyp3a11	het	489.6	57	0.205128	30
chr5	30341618	31309102	C	A	Gckr	het	810.6	56	0.382353	36
chr5	144693562	145803704	T	G	Cyp3a44	het	293.6	86	0.197674	37
chr5	30341614	31309098	C	T	Gckr	het	804.6	58	0.394366	37
chr5	144693609	145803751	C	T	Cyp3a44	het	410.6	96	0.217391	40
chr5	30341603	31309087	G	A	Gckr	het	936.6	59	0.402597	40
chr5	30341602	31309086	T	C	Gckr	het	936.6	60	0.410256	40
chr5	144693604	145803746	C	A	Cyp3a44	het	372.6	98	0.204301	41
chr5	30341546	31309030	A	G	Gckr	het	948.6	74	0.477778	43
chr5	144678247	145788389	G	T	Cyp3a44	het	1498.6	75	0.485714	43
chr5	25068398	26035943	C	G	Speer4a	het	131.6	116	0.215827	44
chr5	144678345	145788487	A	G	Cyp3a44	het	1271.6	126	0.262821	44
chr5	25068371	26035916	A	C	Speer4a	het	544.6	121	0.3	44
chr5	14395637	14914799	A	T	Gm9758	het	360.6	84	0.306931	44
chr5	144667925	145778067	T	A	Cyp3a44	het	525.6	96	0.322835	44
chr5	25067479	26035024	T	G	Speer4a	het	587.6	106	0.324324	44
chr5	14395606	14914768	T	G	Gm9758	het	734.6	126	0.34507	44
chr5	26533729	27501274	G	A	Speer4b	het	1110.6	136	0.350649	44
chr5	16386254	17373250	C	T	Speer4f1	het	1672.6	130	0.415663	44
chr5	144678267	145788409	A	G	Cyp3a44	het	1936.6	94	0.532258	44
chr5	144678294	145788436	G	A	Cyp3a44	het	2292.6	113	0.605442	44
chr5	144678339	145788481	A	G	Cyp3a44	het	3485.6	126	0.66242	44
chr5	144678355	145788497	A	G	Cyp3a44	het	3416.6	122	0.668919	44
chr5	144667829	145777971	C	G	Cyp3a44	het	1947.6	101	0.692982	44
chr5	144602367	145573727	A	C	Cyp3a41b	het	504.6	92	0.311927	44
chr5	144611200	145582560	T	C	Cyp3a41b	het	1546.6	111	0.328125	44
chr5	144613271	145584631	T	C	Cyp3a41b	het	1480.6	105	0.51773	44
chr5	144974110	146085820	T	G	Cyp3a59	het	1953.6	116	0.47619	44
chr5	144974114	146085824	T	C	Cyp3a59	het	1987.6	115	0.473054	44
chr5	144974136	146085846	T	A	Cyp3a59	het	1478.6	106	0.496732	44
chr5	144992980	146104691	T	C	Cyp3a59	het	1466.6	83	0.465347	44
chr5	144667905	145778047	G	A	Cyp3a44	het	2220.6	99	0.716535	44
chr5	144993042	146104753	C	T	Cyp3a59	het	1517.6	95	0.515873	44
chr5	144667898	145778040	G	T	Cyp3a44	het	2157.6	94	0.730159	44
chr5	144993118	146104829	C	T	Cyp3a59	het	1207.6	86	0.586777	44
chr5	144993148	146104859	C	T	Cyp3a59	het	900.6	74	0.618182	44
chr5	144993172	146104883	A	G	Cyp3a59	het	1034.6	68	0.591837	44
chr5	144993186	146104897	G	A	Cyp3a59	het	1049.6	59	0.556818	40
chr5	31800788	32738043	G	T	Pisd	hom	2305.02	99	0.888889	44
chr5		26035082	T	C	Speer4a	het	104.6	54	0.214286	28
chr5		145465038	C	T	Cyp3a16	het	8420.6	792	0.463384	29
chr5		145803757	T	C	Cyp3a44	het	1071.6	90	0.333333	43
chr5		26004677	A	G	Gm1979	het	814.6	102	0.362745	43
chr6	116047783	116022110	G	C	Tmcc1	het	345.6	85	0.2	23
chr6	85854996	85779910	G	A	Alms1	het	618.6	55	0.363636	23
chr6	90445982	90370468	G	A	Zxdc	het	3120.6	112	0.627451	23
chr6	132250486	132210493	T	C	Prb1	het	302.6	57	0.288462	25
chr6	90445958	90370444	C	G	Zxdc	het	3184.6	123	0.666667	27
chr6	132247973	132207980	G	C	Prb1	het	1296.6	136	0.298507	34
chr6	132247950	132207957	G	C	Prb1	het	1771.6	129	0.367647	34
chr6	85849526	85774440	T	G	Alms1	het	706.6	62	0.294118	37
chr6	132247716	132207723	G	C	Prb1	het	734.6	69	0.412698	37
chr6	132250455	132210462	G	C	Prb1	het	645.6	66	0.373134	38
chr6	85854481	85779395	A	G	Alms1	het	774.6	53	0.43662	38
chr6	116068645	116042972	C	T	Tmcc1	het	501.6	85	0.342466	39
chr6	85854546	85779460	C	T	Alms1	het	1201.6	66	0.407895	42
chr6	116068588	116042915	C	G	Tmcc1	het	2233.6	87	0.702703	42
chr6	132247670	132207677	G	T	Prb1	het	329.6	79	0.243243	43
chr6	132247264	132207271	C	T	Prb1	het	863.6	113	0.321739	44
chr6	132247298	132207305	C	T	Prb1	het	890.6	103	0.375	44
chr6	132247183	132207190	T	A	Prb1	het	1846.6	154	0.407407	44
chr6	132248539	132208546	T	C	Prb1	het	866.6	108	0.415929	44
chr6	124601892	124577024	G	C	C1ra,C1rb	het	1242.6	101	0.4	44
chr6	124601914	124577046	C	A	C1ra,C1rb	het	1336.6	94	0.423077	44
chr6	124601925	124577057	G	A	C1ra,C1rb	het	1428.6	92	0.428571	44
chr6	124602308	124577440	T	C	C1ra,C1rb	het	1753.6	84	0.443182	44
chr6	116050586	116024913	C	A	Tmcc1	het	2702.6	107	0.775701	44
chr7	3455838	3897497	G	A	Gm14548	het	8364.6	538	0.223404	43
chr7	3455985	3897644	G	C	Gm14548	het	455.6	104	0.238532	44
chr7	38944924	42661681	C	G	Zfp975	het	2035.6	79	0.6875	24
chr7	23070442	26173604	G	T	Cyp2b9	het	857.6	73	0.586667	30
chr7	38944910	42661667	G	A	Zfp975	het	1621.6	57	0.697368	30
chr7	13577711	15294502	C	T	Obox1	het	1762.6	127	0.4	44
chr7	13577743	15294534	G	T	Obox1	het	884.6	104	0.364341	44
chr7	13578296	15555600	G	C	Obox1	het	3247.6	133	0.739394	44
chr7	13578350	15555546	C	T	Obox1	het	3094.6	135	0.690476	44
chr7	13578382	15555514	A	G	Obox1	het	3279.6	133	0.698113	44
chr7	13578539	15555357	G	C	Obox1	het	3582.6	156	0.642045	44
chr7	13578638	15555258	G	A	Obox1	het	4205.6	181	0.657407	44
chr7	3339057	3716098	T	A	Pirb	het	628.6	55	0.446154	35
chr7	127418822	131065072	C	A	Dmbt1	hom	2241.03	70	1	38
chr7	23070375	26173537	A	G	Cyp2b9	het	692.6	58	0.551282	40
chr7	23070400	26173562	G	C	Cyp2b9	het	847.6	57	0.564103	40
chr7	16334965	18652398	A	T	Psg21	het	1146.6	122	0.257143	44
chr7	16335026	18652459	G	A	Psg21	het	2003.6	140	0.381579	44
chr7	23070355	26173517	C	T	Cyp2b9	het	725.6	57	0.512821	41
chr7	16335122	18652555	G	T	Psg21	het	1310.6	118	0.416	44
chr7	16335138	18652571	T	G	Psg21	het	1026.6	100	0.38835	44
chr7	16337334	18654767	C	T	Psg21	het	1685.6	129	0.5	44
chr7	16337375	18654808	A	G	Psg21	het	2383.6	138	0.5	44
chr7	16337377	18654810	A	G	Psg21	het	2383.6	138	0.505814	44
chr7	16337400	18654833	G	T	Psg21	het	2112.6	148	0.552486	44
chr7	16337490	18654923	A	T	Psg21	het	3140.6	151	0.51087	44
chr7	16337495	18654928	G	A	Psg21	het	3080.6	147	0.510638	44
chr7	16337498	18654931	G	C	Psg21	het	3089.6	147	0.505319	44
chr7	16337521	18654954	A	G	Psg21	het	2514.6	147	0.550802	44
chr7	16337609	18655042	T	G	Psg21	het	1740.6	109	0.537975	44
chr7	22293770	25520815	A	C	Ceacam2	het	1518.6	72	0.436782	39
chr7	22293773	25520818	G	C	Ceacam2	het	1485.6	71	0.430233	39
chr7	22293787	25520832	C	T	Ceacam2	het	1469.6	72	0.423529	40
chr7	22293793	25520838	C	A	Ceacam2	het	1469.6	70	0.414634	39
chr7	22293794	25520839	G	A	Ceacam2	het	1434.6	70	0.414634	39
chr7	22293817	25520862	A	G	Ceacam2	het	1173.6	71	0.391892	37
chr7	22293818	25520863	T	C	Ceacam2	het	1173.6	71	0.391892	37
chr7	22293825	25520870	G	A	Ceacam2	het	1167.6	71	0.383562	33
chr7	22293832	25520877	G	A	Ceacam2	het	1044.6	69	0.380282	30
chr7	22300714	25527747	C	T	Ceacam2	het	1401.6	69	0.4	41
chr7	22300715	25527748	T	G	Ceacam2	het	1401.6	69	0.391304	41
chr7	22300721	25527754	T	C	Ceacam2	het	1398.6	69	0.39726	42
chr7	22300740	25527773	T	C	Ceacam2	het	1161.6	73	0.395062	43
chr7	22300809	25527842	T	C	Ceacam2	het	828.6	69	0.395062	42
chr7	22300922	25527955	G	C	Ceacam2	het	675.6	52	0.372549	31
chr7	22300965	25527998	G	A	Ceacam2	het	1176.6	84	0.408163	25
chr7	23204518	26307274	T	C	Cyp2a4	het	1272.6	69	0.580247	40
chr7	23204588	26307344	G	A	Cyp2a4	het	1002.6	66	0.3125	41
chr7	23204937	26307692	C	T	Cyp2a4	het	2366.6	120	0.521368	44
chr7	23205026	26307781	G	A	Cyp2a4	het	1733.6	105	0.486486	44
chr7	23206282	26309037	T	G	Cyp2a4	het	417.6	52	0.245902	34
chr7	23206286	26309041	A	C	Cyp2a4	het	462.6	53	0.275862	35
chr7	23206304	26309059	C	T	Cyp2a4	het	468.6	50	0.322581	33
chr7	23210132	26312886	C	A	Cyp2a4	het	506.6	77	0.390244	44
chr7	23210812	26313566	A	G	Cyp2a4	het	1286.6	99	0.475248	44
chr7	16329810	18647243	T	A	Psg21	het	345.6	91	0.216981	44
chr7	13507741	15626154	T	C	Obox3	het	282.6	86	0.217391	44
chr7	23210916	26313670	G	A	Cyp2a4	het	205.6	64	0.230769	40
chr7	23211955	26314709	G	A	Cyp2a4	het	616.6	70	0.285714	43
chr7	23211957	26314711	T	C	Cyp2a4	het	627.6	72	0.282828	43
chr7	23211965	26314719	C	T	Cyp2a4	het	698.6	74	0.278846	43
chr7	23211973	26314727	G	A	Cyp2a4	het	650.6	76	0.28972	43
chr7	13507830	15626065	G	A	Obox3	het	379.6	131	0.233083	44
chr7	22691027	25916995	C	T	Cyp2b10	het	722.6	94	0.233645	44
chr7	23212045	26314799	A	C	Cyp2a4	het	2409.6	105	0.672897	44
chr7	23212080	26314834	G	A	Cyp2a4	het	704.6	99	0.306122	44
chr7	23212087	26314841	T	C	Cyp2a4	het	2117.6	94	0.626263	44
chr7	22986291	26088651	C	T	Cyp2b13	het	519.6	98	0.246575	44
chr7	23212091	26314845	G	T	Cyp2a4	het	649.6	95	0.316327	44
chr7	23212102	26314856	C	A	Cyp2a4	het	657.6	92	0.287234	44
chr7	22986272	26088632	C	T	Cyp2b13	het	706.6	98	0.254902	44
chr7	23212126	26314880	G	A	Cyp2a4	het	507.6	83	0.303371	44
chr7	13577618	15556278	G	T	Obox1	het	1874.6	201	0.267241	44
chr7	13507864	15626031	C	G	Obox3	het	477.6	141	0.269737	44
chr7	10138288	11401812	G	A	Zscan4f	het	354.6	74	0.282051	44
chr7	13507046	15626849	A	T	Obox3	het	606.6	101	0.32381	44
chr7	13507953	15625942	C	A	Obox3	het	1099.6	144	0.337209	44
chr7	13577684	15556212	A	G	Obox1	het	2576.6	159	0.468927	44
chr7	43684395	47464093	T	C	Mrgpra2b	het	1336.6	94	0.451327	44
chr7	43684934	47464632	C	T	Mrgpra2b	het	1344.6	83	0.442857	44
chr7	13508082	15625813	C	T	Obox3	het	1259.6	87	0.543689	44
chr7	13508046	15625849	C	T	Obox3	het	2077.6	115	0.617647	44
chr7	102049064	106158186	G	A	Gvin1	het	1887.6	104	0.452991	44
chr7		24104775	T	C	Zfp180	het	1223.6	109	0.408163	22
chr7		24104830	C	T	Zfp180	het	1477.6	127	0.431818	25
chr8	91743879	93154044	G	A	Ces1c	het	1413.6	100	0.321429	26
chr8	91743866	93154031	A	T	Ces1c	het	1226.6	115	0.333333	31
chr8	91743770	93153935	G	A	Ces1c	het	189.6	55	0.387097	39
chr8	91743845	93154010	G	A	Ces1c	het	219.6	59	0.409836	41
chr8	20087396	21025701	T	G	Defa21	het	2267.6	150	0.535484	44
chr8	20088040	21026345	T	A	Defa21	het	2977.6	174	0.49635	44
chr8	20156860	21095164	A	G	Gm14851	het	468.6	103	0.20202	44
chr8		26162706	C	G	Thap1	het	2346.6	115	0.567568	22
chr8		26162691	G	A	Thap1	het	1365.6	51	0.604167	26
chr8		26162631	A	G	Thap1	het	2598.6	130	0.571429	27
chr8		26162688	C	T	Thap1	het	1404.6	51	0.586957	27
chr8		26162607	G	T	Thap1	het	1314.6	51	0.607843	31
chr8		26162583	G	A	Thap1	het	1509.6	62	0.580645	33
chr8		26162672	G	A	Thap1	het	1236.6	50	0.62	34
chr8		26162566	T	G	Thap1	het	1497.6	66	0.545455	35
chr8		26162652	G	T	Thap1	het	1281.6	50	0.64	36
chr8		26162526	G	C	Thap1	het	1455.6	65	0.553846	37
chr8		26162544	G	C	Thap1	het	1545.6	66	0.590909	37
chr8		26160882	C	T	Thap1	het	1551.6	63	0.619048	39
chr8		26162481	-	T	Thap1	het	1293.64	75	0.506667	40
chr8		26162498	C	G	Thap1	het	1397.6	71	0.521127	41
chr8		26162470	C	G	Thap1	het	1721.6	76	0.526316	41
chr8		26162463	C	T	Thap1	het	1688.6	77	0.545455	41
chr8		71143231	G	A	Gm7827	het	1386.6	91	0.714286	43
chr9	88837633	89207651	T	A	Bcl2a1b	het	464.6	51	0.344262	29
chr9	109297034	*	T	A	Fbxw24	hom	2753.03	61	0.5	41
chr9	109297032	*	G	A	Fbxw24	hom	2866.03	64	0.5	41
chr9	78405463	78331129	A	G	Gsta2	het	627.6	56	0.2	34
chr9	78405466	78331132	A	T	Gsta2	het	627.6	58	0.196721	37
chr9	78408131	78333797	G	A	Gsta2	het	1933.6	105	0.652893	44
chr9	78408223	78333889	T	A	Gsta2	het	796.6	93	0.436975	44
chr9	78416229	78341892	A	G	Gsta2	het	2742.6	173	0.565714	44
chr9	88845241	89215259	A	G	Mthfs	het	1562.6	89	0.437086	44
chr9	88845318	89215336	G	A	Mthfs	het	1627.6	104	0.437908	44
chr9	88845365	89215383	T	C	Mthfs	het	1357.6	88	0.474138	44
chr9	88870052	89240070	C	T	Mthfs	het	895.6	82	0.215909	44
chr9	108981599	109271197	T	C	Fbxw14	het	2403.6	172	0.454106	44
chr9	108984972	109274570	G	A	Fbxw14	het	2837.6	132	0.535484	44
chr9	108984980	109274578	G	C	Fbxw14	het	2802.6	127	0.568627	44
chr9	108986576	109276174	C	T	Fbxw14	het	2237.6	128	0.5	44
chr9	108986645	109276243	G	C	Fbxw14	het	2247.6	128	0.497326	44
chr9	108986654	109276252	C	T	Fbxw14	het	2180.6	126	0.477778	44
chr9	108986655	109276253	A	G	Fbxw14	het	2180.6	127	0.478022	44
chr9	108989135	109278733	G	C	Fbxw14	het	1776.6	89	0.466667	44
chr9	108989136	109278734	A	C	Fbxw14	het	1776.6	91	0.467391	44
chr9	108995658	109285256	G	A	Fbxw14	het	2386.6	143	0.544218	44
chr9	108995713	109285311	C	T	Fbxw14	het	2334.6	155	0.502674	44
chr9	108996820	109286418	T	C	Fbxw14	het	2334.6	127	0.52349	44
chr9	108996889	109286487	T	C	Fbxw14	het	3117.6	150	0.521212	44
chr9	109142118	109446580	G	A	Fbxw16	het	1041.6	129	0.289474	44
chr9	109142119	109446581	T	C	Fbxw16	het	1041.6	130	0.287582	44
chr9	109142137	109446599	C	T	Fbxw16	het	632.6	137	0.26506	44
chr9	109142177	109446639	T	G	Fbxw16	het	700.6	137	0.208589	44
chr10	81600363	82058417	A	G	Zfp873	het	1192.6	126	0.345455	22
chr10	111684044	112177750	A	G	Caps2	het	873.6	88	0.46875	23
chr10	111688798	112182504	G	A	Caps2	het	540.6	52	0.325	27
chr10	111684058	112177764	G	A	Caps2	het	592.6	53	0.486486	27
chr10	111688702	112182408	G	A	Caps2	het	323.6	52	0.205128	28
chr10	111688775	112182481	C	T	Caps2	het	498.6	53	0.325581	30
chr10	111688781	112182487	G	T	Caps2	het	460.6	52	0.341463	30
chr10	111688720	112182426	T	C	Caps2	het	502.6	53	0.292683	31
chr10	111688762	112182468	T	A	Caps2	het	499.6	56	0.27907	32
chr10	111688744	112182450	G	A	Caps2	het	402.6	56	0.236842	33
chr10	111689353	112183059	G	T	Caps2	het	1269.6	69	0.445946	39
chr10	80970078	81178081	G	A	Eef2	het	1085.6	65	0.701493	44
chr10	80970093	81178096	T	C	Eef2	het	2151.6	75	0.74026	44
chr10	80970094	81178097	T	G	Eef2	het	2151.6	75	0.75	44
chr10	80970149	81178152	A	C	Eef2	het	1433.6	73	0.786667	44
chr10	80970787	81178790	G	A	Eef2	het	2579.6	97	0.913043	44
chr10	80970764	81178767	-	C	Eef2	het	2736.64	101	0.916667	44
chr10	80970699	81178702	C	T	Eef2	hom	2780.03	91	0.942529	44
chr10	80970724	81178727	A	G	Eef2	hom	3029.03	97	0.946237	44
chr10		58231924	T	C	Dux	het	1332.6	182	0.412088	43
chr10		58231988	T	C	Dux	het	1701.6	119	0.689076	43
chr10		58231344	C	G	Dux	hom	2443.03	108	1	43
chr11	58192897	58111352	T	C	Cnot8	het	638.6	51	0.372549	23
chr11	58194643	58113098	G	A	Cnot8	het	507.6	83	0.511628	26
chr11	58194678	58113133	C	T	Cnot8	het	828.6	80	0.467742	27
chr11	58194670	58113125	G	A	Cnot8	het	876.6	85	0.5	27
chr11	115611134	115502089	A	C	Jpt1	het	664.6	75	0.363636	29
chr11	115612164	115503119	C	T	Jpt1	het	913.6	52	0.492308	34
chr11	115612166	115503121	G	A	Jpt1	het	913.6	52	0.5	34
chr11		53979573	T	C	Slc22a21	hom	2582.03	79	1	23
chr12	13289286	13227390	G	T	Ddx1	hom	2430.03	76	1	22
chr12	22346048	24509549	G	A	Taf1b	het	507.6	59	0.428571	29
chr12	22346000	24509501	A	G	Taf1b	het	798.6	62	0.421875	33
chr12	53230572	55304537	T	C	1110008L16Rik	het	567.6	64	0.316456	34
chr12	53068280	55099928	T	C	Srp54a	het	604.6	54	0.298969	29
chr12	53070878	55102526	T	C	Srp54a	het	1283.6	150	0.340102	44
chr12	53070879	55102527	G	A	Srp54a	het	1283.6	149	0.340102	44
chr12	53070898	55102546	T	G	Srp54a	het	1043.6	137	0.336957	44
chr12	53076894	55108542	A	T	Srp54a	het	1134.6	135	0.352201	44
chr12	53076946	55108594	G	A	Srp54a	het	1205.6	135	0.357955	44
chr13	63047163	65181659	A	G	Nlrp4f	het	1097.6	78	0.323529	22
chr13	64286715	66794683	C	T	2410141K09Rik	het	173.6	50	0.220588	23
chr13	97498657	100410957	A	G	Naip1	het	438.6	61	0.26	23
chr13	63047167	65181663	C	G	Nlrp4f	het	1103.6	75	0.342857	23
chr13	63050467	65184963	C	T	Nlrp4f	het	375.6	51	0.298507	24
chr13	63047183	65181679	T	C	Nlrp4f	het	1041.6	70	0.356164	24
chr13	63050477	65184973	C	T	Nlrp4f	het	498.6	55	0.36	27
chr13	97496800	100409100	C	G	Naip1	het	299.6	51	0.241379	28
chr13	97498647	100410947	C	T	Naip1	het	477.6	61	0.25	28
chr13	63050633	65185129	A	C	Nlrp4f	het	891.6	56	0.327586	28
chr13	60003800	60896016	T	C	Ctla2b	het	806.6	58	0.551282	28
chr13	63050636	65185132	G	A	Nlrp4f	het	861.6	55	0.333333	29
chr13	63050482	65184978	A	G	Nlrp4f	het	562.6	58	0.395062	29
chr13	97496789	100409089	A	G	Naip1	het	445.6	59	0.25	36
chr13	97498637	100410937	C	A	Naip1	het	480.6	62	0.258065	36
chr13	63050497	65184993	A	G	Nlrp4f	het	777.6	65	0.409639	36
chr13	97513599	100425899	C	G	Naip1	het	541.6	71	0.268293	37
chr13	97498603	100410903	A	G	Naip1	het	684.6	68	0.338028	37
chr13	97498621	100410921	G	A	Naip1	het	443.6	71	0.3	38
chr13	97498598	100410898	G	A	Naip1	het	687.6	68	0.323944	38
chr13	63050504	65185000	A	C	Nlrp4f	het	847.6	69	0.428571	40
chr13	97496641	100408941	G	A	Naip1	het	962.6	82	0.292308	41
chr13	97513407	100425707	A	G	Naip1	het	608.6	82	0.333333	41
chr13	97496746	100409046	T	C	Naip1	het	1305.6	86	0.328571	42
chr13	97496747	100409047	C	T	Naip1	het	1305.6	86	0.328571	42
chr13	97496744	100409044	A	C	Naip1	het	1377.6	85	0.338028	42
chr13	97514298	100426598	T	C	Naip1	het	387.6	76	0.222222	43
chr13	97513149	100425449	T	A	Naip1	het	670.6	74	0.452381	43
chr13	60003884	60896100	C	T	Ctla2b	het	1047.6	68	0.455446	43
chr13	60003885	60896101	A	T	Ctla2b	het	1086.6	68	0.455446	43
chr13	97513728	100426028	A	T	Naip1	het	1247.6	91	0.459459	43
chr13	60003888	60896104	T	G	Ctla2b	het	1128.6	69	0.460784	43
chr13	64866109	67372824	A	T	Zfp456	het	427.6	109	0.198347	44
chr13	64866139	67372854	C	T	Zfp456	het	657.6	112	0.279279	44
chr13	97293263	100219746	G	A	Naip5	het	221.6	67	0.304762	44
chr13	97496734	100409034	A	T	Naip1	het	1552.6	92	0.351351	44
chr13	97496723	100409023	G	T	Naip1	het	1692.6	93	0.357143	44
chr13	97513959	100426259	C	T	Naip1	het	1097.6	84	0.365385	44
chr13	97496722	100409022	G	A	Naip1	het	1692.6	93	0.371429	44
chr13	97513336	100425636	G	T	Naip1	het	1440.6	98	0.403361	44
chr13	97513334	100425634	T	A	Naip1	het	1317.6	96	0.410256	44
chr13	97513366	100425666	C	T	Naip1	het	1418.6	105	0.411765	44
chr13	97513333	100425633	T	A	Naip1	het	1275.6	95	0.413793	44
chr13	97513343	100425643	C	A	Naip1	het	1467.6	107	0.421488	44
chr13	63050528	65185024	C	T	Nlrp4f	het	828.6	76	0.422222	44
chr13	97513830	100426130	C	T	Naip1	het	1262.6	67	0.43	44
chr13	27082203	27716656	A	G	Prl7d1	het	4366.6	258	0.433213	44
chr13	97513828	100426128	C	T	Naip1	het	1262.6	65	0.434343	44
chr13	97513849	100426149	C	T	Naip1	het	1119.6	79	0.43617	44
chr13	97513804	100426104	G	T	Naip1	het	1166.6	73	0.44898	44
chr13	60004068	60896284	C	T	Ctla2b	het	1646.6	97	0.452174	44
chr13	60004120	*	C	T	Ctla2b	het	1570.6	97	0.460177	44
chr13	60003893	60896109	C	T	Ctla2b	het	1239.6	71	0.462264	44
chr13	97513792	100426092	T	A	Naip1	het	1211.6	68	0.468085	44
chr13	97513791	100426091	G	C	Naip1	het	1211.6	68	0.473684	44
chr13	49583027	50099150	A	T	Gm8700	het	2544.6	121	0.65	44
chr13	49583068	50099191	G	A	Gm8700	het	550.6	103	0.198276	44
chr13	49583151	50099274	G	A	Gm8700	het	527.6	60	0.228571	35
chr13	97513746	100426046	A	C	Naip1	het	1360.6	94	0.495413	44
chr13	60003899	60896115	C	T	Ctla2b	het	1292.6	79	0.495495	44
chr13	49583166	50099289	C	T	Gm8700	het	548.6	53	0.212121	30
chr13	49583176	50099299	A	C	Gm8700	het	571.6	54	0.222222	29
chr13	49583177	50099300	G	A	Gm8700	het	571.6	53	0.222222	32
chr13	49583220	50099343	T	G	Gm8700	het	549.6	85	0.294118	44
chr13	49583286	50099409	G	T	Gm8700	het	2276.6	116	0.693878	44
chr13	49583477	50099600	C	T	Gm8700	het	2820.6	128	0.673759	44
chr13	49583534	50099657	T	C	Gm8700	het	2469.6	118	0.640625	44
chr13	49583572	50099695	T	C	Gm8700	het	2685.6	113	0.623932	44
chr13	49583614	50099737	G	C	Gm8700	het	2435.6	108	0.6	44
chr13	49583694	50099817	A	C	Gm8700	het	3454.6	123	0.713178	44
chr13	49583703	50099826	A	G	Gm8700	het	3493.6	121	0.70229	44
chr13	49583827	50099950	G	A	Gm8700	het	2963.6	126	0.691275	44
chr13	49583923	50100046	G	C	Gm8700	het	1137.6	116	0.359155	44
chr13	49583959	50100082	C	T	Gm8700	het	2870.6	116	0.669173	44
chr13	49583960	50100083	A	G	Gm8700	het	2906.6	116	0.664179	44
chr13	49583984	50100107	G	A	Gm8700	het	2692.6	113	0.661765	44
chr13	49584040	50100163	T	G	Gm8700	het	2397.6	123	0.654412	44
chr13	49584225	50100348	T	C	Gm8700	het	3127.6	134	0.628205	44
chr13	49584343	50100466	G	C	Gm8700	het	1586.6	137	0.359155	44
chr13	49584350	50100473	T	C	Gm8700	het	1588.6	135	0.357143	44
chr13	49584484	50100607	C	T	Gm8700	het	1041.6	123	0.309524	44
chr13	49584485	50100608	G	A	Gm8700	het	2974.6	122	0.632	44
chr13	49584501	50100624	C	G	Gm8700	het	2970.6	128	0.636364	44
chr13	49584517	50100640	T	C	Gm8700	het	1074.6	125	0.336134	44
chr13	49584662	50100785	C	A	Gm8700	het	1524.6	132	0.224638	44
chr13	49584663	50100786	A	G	Gm8700	het	1524.6	133	0.224638	44
chr13	49584769	50100892	G	C	Gm8700	het	1995.6	101	0.53125	44
chr13	49584835	50100958	T	G	Gm8700	het	1299.6	111	0.543478	44
chr13	49584945	50101068	G	C	Gm8700	het	2025.6	126	0.522059	44
chr13	60003911	60896127	C	T	Ctla2b	het	1082.6	85	0.522936	44
chr13	49585257	50101380	T	A	Gm8700	het	1155.6	92	0.285714	44
chr13	49585258	50101381	C	T	Gm8700	het	1155.6	92	0.282051	44
chr13	27082193	27716646	C	T	Prl7d1	het	9553.6	265	0.868327	44
chr13	27082199	27716652	G	A	Prl7d1	het	9538.6	260	0.870968	44
chr14	47155890	51822210	G	T	AY358078	het	290.6	93	0.253968	22
chr14	47155877	51822197	C	T	AY358078	het	810.6	101	0.225352	23
chr14	47155878	51822198	A	C	AY358078	het	810.6	100	0.228571	23
chr14	47155873	51822193	C	T	AY358078	het	900.6	99	0.228571	24
chr14	47155867	51822187	A	G	AY358078	het	822.6	99	0.228571	25
chr14	47155864	51822184	C	A	AY358078	het	813.6	102	0.222222	26
chr14	46789480	51455800	T	C	Vmn2r89	het	98.6	57	0.216667	31
chr14	33520621	36096692	C	A	4930474N05Rik	het	745.6	58	0.520548	35
chr14	46435548	51101650	G	A	Ang	het	315.6	72	0.2	36
chr14	46435549	51101651	C	A	Ang	het	315.6	71	0.202703	36
chr14	46435546	51101648	G	T	Ang	het	315.6	71	0.2	38
chr14	33519388	36095459	T	C	4930474N05Rik	het	865.6	66	0.329897	39
chr14	46791256	51457576	A	T	Vmn2r89	het	399.6	59	0.236559	40
chr14	33519360	36095431	T	C	4930474N05Rik	het	825.6	65	0.35	43
chr14	33519356	36095427	T	C	4930474N05Rik	het	902.6	68	0.359223	43
chr14	46435692	51101794	G	A	Ang	het	962.6	84	0.388235	43
chr14	33520607	36096678	A	G	4930474N05Rik	het	1020.6	61	0.506173	43
chr14	33520605	36096676	C	A	4930474N05Rik	het	1020.6	62	0.512195	43
chr14	46435677	51101779	G	A	Ang	het	1356.6	84	0.3176	44
chr14	46435572	51101674	A	G	Ang	het	996.6	81	0.325	44
chr14	46435573	51101675	A	G	Ang	het	996.6	82	0.333333	44
chr14	46435583	51101685	G	A	Ang	het	1161.6	87	0.386364	44
chr14	46435589	51101691	G	T	Ang	het	1248.6	90	0.386364	44
chr14	46435594	51101696	C	G	Ang	het	1316.6	91	0.411111	44
chr14	46435671	51101773	A	T	Ang	het	1392.6	85	0.417582	44
chr14	46435648	51101750	A	T	Ang	het	1710.6	86	0.462264	44
chr14	46435635	51101737	C	T	Ang	het	1692.6	93	0.466019	44
chr14	33520353	36096424	T	G	4930474N05Rik	het	1149.6	85	0.467213	44
chr14	46435644	51101746	T	C	Ang	het	1701.6	88	0.471154	44
chr14	39002655	41927850	A	G	1700049E17Rik1	het	1591.6	123	0.5	44
chr14	39002683	41927878	A	T	1700049E17Rik1	het	4394.6	164	0.581522	44
chr14	33520441	36096512	A	C	4930474N05Rik	het	1418.6	112	0.480263	44
chr14	33520385	36096456	A	C	4930474N05Rik	het	1376.6	99	0.482993	44
chr14	39002698	41927893	A	C	1700049E17Rik1	het	4680.6	185	0.596244	44
chr14	33520596	36096667	T	C	4930474N05Rik	het	1122.6	65	0.52809	44
chr15	81950229	81865834	T	C	Phf5a	het	657.6	61	0.325301	34
chr15	81950233	81865838	A	T	Phf5a	het	663.6	61	0.325301	34
chr15	81950234	81865839	G	A	Phf5a	het	663.6	61	0.325301	34
chr15	81950227	81865832	G	A	Phf5a	het	702.6	61	0.329268	35
chr15	81950224	81865829	T	C	Phf5a	het	856.6	61	0.333333	35
chr15	81950216	81865821	G	C	Phf5a	het	927.6	66	0.413793	40
chr15	75078147	74997597	G	C	Ly6a	het	597.6	126	0.229814	44
chr15	75078145	74997595	A	T	Ly6a	het	632.6	127	0.2375	44
chr15	75078139	74997589	T	C	Ly6a	het	700.6	128	0.272189	44
chr15	75078090	74997540	T	C	Ly6a	het	1155.6	139	0.360465	44
chr15	75125972	75045422	C	T	Ly6c1	het	559.6	52	0.409836	41
chr15	75126021	75045471	A	G	Ly6c1	het	1191.6	75	0.464286	44
chr15	75126094	75045544	C	T	Ly6c1	het	1583.6	102	0.458716	44
chr16	22738209	23079588	T	C	Kng1	het	1215.6	64	0.470588	41
chr16	22738247	23079626	C	T	Kng1	het	1219.6	79	0.469388	42
chr16	22738274	23079653	A	C	Kng1	het	1466.6	93	0.44	43
chr16	22738358	23079737	C	A	Kng1	het	2091.6	110	0.471698	44
chr16	22738359	23079738	C	G	Kng1	het	2091.6	110	0.485714	44
chr16	22738448	23079827	C	T	Kng1	het	1692.6	113	0.511111	44
chr17	6445019	6905113	A	G	Rsph3b	het	1577.6	103	0.49505	44
chr17	32822493	34736348	T	C	C4b	het	462.6	52	0.347826	25
chr17	32822491	34736346	T	C	C4b	het	462.6	53	0.340426	26
chr17	32822492	34736347	G	C	C4b	het	462.6	53	0.340426	26
chr17	32822485	34736340	G	C	C4b	het	450.6	56	0.326531	28
chr17	13248426	14999234	G	C	Gm3448	het	752.6	86	0.370079	44
chr17	13268184	15018977	G	A	Gm3435	het	932.6	120	0.370861	44
chr17	13268660	15019453	G	A	Gm3435	het	898.6	106	0.370861	44
chr17	6168158	6222425	T	G	Tulp4	het	1264.6	72	0.707692	36
chr17	6177482	6231749	C	T	Tulp4	het	719.6	61	0.290698	42
chr17	6177513	6231780	C	T	Tulp4	het	541.6	67	0.337079	42
chr17	6178950	6233217	C	T	Tulp4	het	1644.6	87	0.777778	43
chr17	6178304	6232571	C	T	Tulp4	het	606.6	69	0.241758	44
chr17	25105890	26921114	A	C	Kifc5b	het	1234.6	94	0.483871	44
chr17	25106612	26921836	G	C	Kifc5b	het	2467.6	137	0.483871	44
chr17	25106627	26921851	G	A	Kifc5b	het	2660.6	136	0.467213	44
chr17	25107794	26923018	G	C	Kifc5b	het	1566.6	110	0.556962	44
chr17	25107858	26923082	C	T	Kifc5b	het	211.6	111	0.278481	39
chr17	25107890	26923114	G	A	Kifc5b	het	471.6	101	0.347826	44
chr17	25107908	26923132	C	T	Kifc5b	het	405.6	97	0.322034	42
chr17	25107911	26923135	A	T	Kifc5b	het	153.64	98	0.311475	23
chr17	25107912	26923136	G	C	Kifc5b	het	156.6	95	0.311475	23
chr17	25107914	26923138	C	T	Kifc5b	het	162.6	97	0.311475	23
chr17	6182064	6236331	C	T	Tulp4	het	936.6	81	0.282609	44
chr17	25107918	26923142	C	G	Kifc5b	het	420.6	94	0.322581	44
chr17	25107928	26923152	C	A	Kifc5b	het	513.6	93	0.352941	43
chr17	25107946	26923170	G	A	Kifc5b	het	480.6	89	0.396825	44
chr17	25107955	26923179	C	A	Kifc5b	het	408.6	82	0.396825	44
chr17	25107956	26923180	C	G	Kifc5b	het	414.6	83	0.403226	43
chr17	25107990	26923214	G	C	Kifc5b	het	515.6	75	0.617647	41
chr17	25107997	26923221	G	A	Kifc5b	het	478.6	73	0.365385	37
chr17	25108001	26923225	C	G	Kifc5b	het	438.6	74	0.358491	37
chr17	25108007	26923231	G	A	Kifc5b	het	408.6	71	0.346154	35
chr17	25108016	26923240	G	A	Kifc5b	het	375.6	65	0.367347	33
chr17	25108033	26923257	G	A	Kifc5b	het	336.6	65	0.355556	27
chr17	25108044	26923268	G	A	Kifc5b	het	342.6	63	0.355556	22
chr17	25108866	26924090	G	A	Kifc5b	het	465.6	95	0.214286	42
chr17	25108869	26924093	A	G	Kifc5b	het	465.6	97	0.216495	42
chr17	6182057	6236324	G	T	Tulp4	het	907.6	86	0.309278	44
chr17	25108893	26924117	C	T	Kifc5b	het	1248.6	100	0.393617	44
chr17	25108922	26924146	G	A	Kifc5b	het	1172.6	100	0.333333	44
chr17	25108975	26924199	G	A	Kifc5b	het	502.6	80	0.205882	43
chr17	25109059	26924283	G	C	Kifc5b	het	997.6	66	0.537313	33
chr17	25109123	26924347	A	C	Kifc5b	het	1774.6	88	0.565217	34
chr17	25109225	26924449	A	G	Kifc5b	het	1251.6	89	0.5625	38
chr17	6179334	6233601	G	A	Tulp4	het	478.6	76	0.320988	44
chr17	25109320	26924544	C	A	Kifc5b	het	1089.6	79	0.62963	44
chr17	25109375	26924599	C	T	Kifc5b	het	301.6	85	0.234568	43
chr17	25109387	26924611	G	A	Kifc5b	het	490.6	91	0.292683	44
chr17	25109407	26924631	G	A	Kifc5b	het	807.6	103	0.326087	44
chr17	25109411	26924635	C	T	Kifc5b	het	798.6	102	0.322581	44
chr17	32820347	34734202	T	C	C4b	het	993.6	84	0.328767	44
chr17	32820350	34734205	A	G	C4b	het	990.6	84	0.328767	44
chr17	32820351	34734206	T	G	C4b	het	993.6	85	0.328767	44
chr17	25109483	26924707	C	T	Kifc5b	het	2471.6	109	0.71	44
chr17	25109489	26924713	C	T	Kifc5b	het	799.6	107	0.46875	44
chr17	25109507	26924731	G	A	Kifc5b	het	924.6	99	0.214286	44
chr17	25109534	26924758	C	A	Kifc5b	het	459.6	83	0.366667	43
chr17	25109536	26924760	G	T	Kifc5b	het	459.6	84	0.366667	43
chr17	25109537	26924761	C	A	Kifc5b	het	459.6	83	0.372881	43
chr17	25110411	26925635	C	A	Kifc5b	het	965.6	67	0.45	24
chr17	25110476	26925700	T	C	Kifc5b	het	1326.6	80	0.567568	44
chr17	32228895	34148603	C	G	H2-DMb2	het	1340.6	91	0.43956	44
chr17	32229117	34148825	C	A	H2-DMb2	het	1173.6	66	0.409836	35
chr17	32231096	34150804	C	T	H2-DMb2	het	2494.6	127	0.496454	44
chr17	32231098	34150806	C	T	H2-DMb2	het	2494.6	127	0.492857	44
chr17	32231113	34150821	A	G	H2-DMb2	het	1914.6	126	0.51773	44
chr17	32820161	34734016	G	A	C4b	het	799.6	67	0.341463	24
chr17	6175103	6229370	C	T	Tulp4	het	875.6	100	0.362205	44
chr17	32820312	34734167	G	A	C4b	het	1426.6	100	0.431579	44
chr17	32820321	34734176	A	T	C4b	het	1390.6	98	0.43299	44
chr17	32820344	34734199	T	G	C4b	het	996.6	85	0.32	44
chr17	32820345	34734200	C	A	C4b	het	993.6	83	0.324324	44
chr17	32820515	34734370	T	C	C4b	het	1269.6	75	0.605634	42
chr17	32820526	34734381	C	G	C4b	het	1326.6	76	0.597222	42
chr17	32820542	34734397	T	G	C4b	het	1635.6	82	0.555556	43
chr17	32820545	34734400	T	C	C4b	het	1635.6	81	0.547945	43
chr17	32820571	34734426	C	T	C4b	het	1276.6	77	0.56962	44
chr17	32820635	34734490	A	G	C4b	het	1040.6	59	0.387097	35
chr17	32820639	34734494	-	T	C4b	het	1014.64	55	0.37931	33
chr17	32820668	34734523	A	G	C4b	het	1022.6	50	0.439394	27
chr17	32820877	34734732	G	T	C4b	het	1356.6	54	0.611111	22
chr17	32820886	34734741	G	T	C4b	het	1431.6	59	0.59322	22
chr17	32820910	34734765	A	T	C4b	het	1629.6	68	0.588235	27
chr17	32820919	34734774	A	C	C4b	het	1539.6	64	0.53125	25
chr17	32820920	34734775	G	A	C4b	het	1539.6	64	0.53125	24
chr17	32820923	34734778	C	T	C4b	het	1413.6	65	0.538462	23
chr17	32820928	34734783	C	T	C4b	het	1525.6	66	0.560606	26
chr17	32821046	34734901	A	T	C4b	het	1120.6	68	0.529412	43
chr17	32821626	34735481	C	T	C4b	het	758.6	55	0.642857	34
chr17	32821629	34735484	C	A	C4b	het	786.6	56	0.661017	35
chr17	32821661	34735516	C	A	C4b	het	1077.6	61	0.596491	33
chr17	32821669	34735524	A	G	C4b	het	1044.6	62	0.563636	29
chr17	32821675	34735530	T	A	C4b	het	894.6	59	0.576923	24
chr17	32821908	34735763	A	G	C4b	het	901.6	62	0.45	34
chr17	32821928	34735783	A	G	C4b	het	1179.6	73	0.463768	38
chr17	32821946	34735801	T	C	C4b	het	1224.6	81	0.486486	41
chr17	32821968	34735823	C	A	C4b	het	1431.6	87	0.479452	42
chr17	32822270	34736125	A	G	C4b	het	1873.6	121	0.54386	44
chr17	32822456	34736311	G	A	C4b	het	1396.6	80	0.52	44
chr17	32822462	34736317	A	C	C4b	het	1367.6	77	0.5	44
chr17	32822471	34736326	G	A	C4b	het	1251.6	55	0.301887	34
chr17	32823050	34736905	G	A	C4b	het	2235.6	135	0.509677	44
chr17	32823052	34736907	C	G	C4b	het	2270.6	136	0.496774	44
chr17	32823060	34736915	T	A	C4b	het	2312.6	130	0.503226	44
chr17	32823843	34737698	A	G	C4b	het	872.6	72	0.452632	44
chr17	32825123	34738872	G	A	C4b	het	1581.6	84	0.541667	42
chr17	32825127	34738876	A	G	C4b	het	1581.6	85	0.512821	43
chr17	32825145	34738894	C	G	C4b	het	1780.6	92	0.473118	44
chr17	32825146	34738895	A	G	C4b	het	1780.6	92	0.468085	44
chr17	32825212	34738961	G	C	C4b	het	2523.6	115	0.518248	44
chr17	32825218	34738967	C	T	C4b	het	2604.6	118	0.507143	44
chr17	32825236	34738985	T	A	C4b	het	2410.6	99	0.478571	44
chr17	32825238	34738987	C	T	C4b	het	2245.6	99	0.478571	44
chr17	35468036	37313564	A	G	Olfr102	het	1718.6	104	0.44697	44
chr17	35468043	37313571	C	G	Olfr102	het	1662.6	102	0.412214	44
chr17	35468045	37313573	G	A	Olfr102	het	1665.6	101	0.412214	44
chr17	35468096	37313624	T	A	Olfr102	het	799.6	83	0.298246	44
chr17	35468100	37313628	A	G	Olfr102	het	738.6	79	0.281818	44
chr17	35468107	37313635	G	A	Olfr102	het	735.6	79	0.269231	44
chr17	35468113	37313641	T	C	Olfr102	het	525.6	74	0.226804	44
chr17	35468114	37313642	C	A	Olfr102	het	525.6	75	0.21875	44
chr17	6178265	6232532	G	C	Tulp4	het	1984.6	84	0.695238	44
chr17		23477909	C	A	Vmn2r117	het	714.6	86	0.22093	23
chr17		23477907	G	A	Vmn2r117	het	770.6	88	0.25	23
chr17		23347849	T	C	Vmn2r115	het	4141.6	288	0.375	23
chr17		23475347	C	T	Vmn2r117	het	486.6	52	0.269231	24
chr17		23477883	G	A	Vmn2r117	het	907.6	112	0.366071	24
chr17		23311032	G	A	Vmn2r114	het	5780.6	235	0.795918	29
chr17		23475353	C	A	Vmn2r117	het	504.6	57	0.280702	31
chr17		23311042	C	G	Vmn2r114	het	1929.6	56	0.803571	35
chr17		23477689	C	T	Vmn2r117	het	846.6	59	0.389831	39
chr17		23475429	T	G	Vmn2r117	het	322.6	68	0.235294	41
chr17		23477691	C	T	Vmn2r117	het	930.6	60	0.383333	41
chr17		23311052	G	A	Vmn2r114	het	2262.6	64	0.796875	41
chr17		23475408	G	A	Vmn2r117	het	314.6	70	0.228571	42
chr17		23479544	A	T	Vmn2r117	het	569.6	84	0.25	42
chr17		23479483	G	T	Vmn2r117	het	741.6	79	0.278481	42
chr17		23359397	C	T	Vmn2r115	het	1191.6	92	0.358696	42
chr17		23359417	C	G	Vmn2r115	het	1197.6	89	0.370787	42
chr17		23477695	G	A	Vmn2r117	het	1047.6	65	0.4	42
chr17		35440154	C	G	H2-Q7	het	1373.6	66	0.560606	42
chr17		23479481	C	T	Vmn2r117	het	741.6	80	0.275	43
chr17		23479497	T	A	Vmn2r117	het	1167.6	86	0.360465	43
chr17		23479505	C	G	Vmn2r117	het	1170.6	86	0.372093	43
chr17		23346264	C	T	Vmn2r115	het	1436.6	73	0.410959	43
chr17		23477712	G	A	Vmn2r117	het	1258.6	77	0.415584	43
chr17		23346265	C	A	Vmn2r115	het	1475.6	74	0.418919	43
chr17		23477705	T	C	Vmn2r117	het	1128.6	70	0.428571	43
chr17		23477723	C	G	Vmn2r117	het	1223.6	90	0.444444	43
chr17		35425194	A	G	H2-Q6	het	1254.6	71	0.450704	43
chr17		35425198	A	C	H2-Q6	het	1293.6	71	0.478873	43
chr17		23477840	C	T	Vmn2r117	het	2654.6	139	0.489209	43
chr17		23477837	G	A	Vmn2r117	het	2654.6	140	0.492857	43
chr17		23346278	G	A	Vmn2r115	het	1840.6	93	0.516129	43
chr17		23479546	A	C	Vmn2r117	het	1480.6	84	0.52381	43
chr17		23477770	T	C	Vmn2r117	het	3219.6	138	0.57971	43
chr17		23477804	A	G	Vmn2r117	het	2461.6	150	0.586667	43
chr17		23346339	A	C	Vmn2r115	het	3905.6	163	0.588957	43
chr17		23477773	T	C	Vmn2r117	het	3417.6	140	0.592857	43
chr17		23477781	G	A	Vmn2r117	het	3516.6	150	0.606667	43
chr17		23346346	T	G	Vmn2r115	het	4289.6	170	0.617647	43
chr17		23346372	A	G	Vmn2r115	het	4784.6	187	0.636364	43
chr17		23346371	C	T	Vmn2r115	het	4781.6	186	0.639785	43
chr17		23346362	G	A	Vmn2r115	het	4742.6	184	0.641304	43
chr17		23346438	A	G	Vmn2r115	het	3639.6	148	0.648649	43
chr17		23311081	G	A	Vmn2r114	het	2864.6	86	0.813953	43
chr17		23311071	G	A	Vmn2r114	het	2841.6	82	0.841463	43
chr19	7675661	7864780	A	C	Slc22a27	het	1015.6	61	0.479675	40
chr19	7675667	7864786	C	T	Slc22a27	het	1012.6	60	0.472	40
chr19	7675692	7864811	T	C	Slc22a27	het	944.6	62	0.475806	40
chr19	7676697	7865816	G	A	Slc22a27	het	1345.6	83	0.554455	44
chr19	7676735	7865854	T	A	Slc22a27	het	1299.6	72	0.606742	44
chr19	7676756	7865875	G	C	Slc22a27	het	1199.6	69	0.571429	44
chr19	7676782	7865901	G	A	Slc22a27	het	768.6	56	0.546667	42
chr19	7676802	7865921	C	T	Slc22a27	het	671.6	52	0.56338	40
chr19	7676816	7865935	C	G	Slc22a27	het	2016.6	115	0.546875	37
chr19	7677800	7866919	C	T	Slc22a27	het	1628.6	89	0.547445	44
chr19	7677817	7866936	C	T	Slc22a27	het	1541.6	92	0.553846	44
chr19	7677833	7866952	T	C	Slc22a27	het	1539.6	89	0.560976	44
chr19	7690295	7879414	G	T	Slc22a27	het	837.6	67	0.342857	37
chr19	7690440	7879559	T	C	Slc22a27	het	1399.6	69	0.420561	44
chr19	7690463	7879582	A	T	Slc22a27	het	1001.6	60	0.404255	44
chr19	7690479	7879598	A	G	Slc22a27	het	962.6	55	0.4375	43
chr19	7691047	7880166	C	T	Slc22a27	het	1829.6	105	0.429577	44
chr19	7691083	7880202	A	G	Slc22a27	het	1816.6	94	0.445255	44
chr19	7707705	7896824	G	T	Slc22a27	het	1714.6	113	0.471591	44
chr19	7707724	7896843	G	A	Slc22a27	het	2181.6	109	0.433121	44
chr19	7707728	7896847	C	A	Slc22a27	het	2178.6	109	0.427632	44
chr19	20418059	20717752	T	C	Aldh1a7	het	987.6	101	0.452381	44
chr19	20418054	20717747	T	A	Aldh1a7	het	981.6	105	0.456693	44
chr19	20418039	20717732	C	T	Aldh1a7	het	917.6	109	0.474453	44
chr19	20418024	20717717	C	T	Aldh1a7	het	1137.6	118	0.479452	44
chr19	20418003	20717696	A	G	Aldh1a7	het	1347.6	113	0.503704	44
chr19		21598274	T	C	1110059E24Rik	het	1184.6	109	0.434783	23
chrX	129324258	134605045	C	T	Hnrnph2	het	1023.6	120	0.324324	24
chrX	129324277	134605064	C	A	Hnrnph2	het	1286.6	130	0.344444	31
chrX	11040173	12607023	G	A	Atp6ap2	het	1162.6	114	0.45977	32
chrX	11038106	12604956	C	T	Atp6ap2	het	1332.6	89	0.537313	33
chrX	11040116	12606966	A	T	Atp6ap2	het	1425.6	138	0.479167	35
chrX	11039478	12606328	C	G	Atp6ap2	het	1471.6	68	0.429907	41
chrX		53690930	T	C	4933416I08Rik	het	2292.6	168	0.391304	22
chrX		124132274	A	G	Vmn2r121	het	747.6	61	0.344262	42
chrX		124132260	G	A	Vmn2r121	het	946.6	69	0.391304	42
chrX		124132268	A	C	Vmn2r121	het	946.6	67	0.373134	43
*mm7-based variants were converted into mm10 position,
these without coordinates in mm10 were marked with*
