# Supplementary material for: DNA damage repair system in C57BL/6 J mice is evolutionarily stable
Source: BMC Genomics. 2021 Sep 17;22:669. doi: 10.1186/s12864-021-07983-7 (PMC8447752; doi:10.1186/s12864-021-07983-7)
Supplement: Supplementary file 5 — Additional file 5: Supplementary Table 5. Sanger-validated non-DDR variants in 2018 C57BL/6J [file 12864_2021_7983_MOESM5_ESM.xlsx]

## Sheet: Sheet1
Supplementary table 5. Sanger-validated non-DDR variants in 2018 C57BL/6J
Chr	mm10	Ref	Alt	Gene	Zygocity	Qual	DP	Cases
chr1	88265185	G	A	Hjurp	het	294.6	66	40
chr1	88265258	A	G	Hjurp	het	2055.6	85	44
chr1	88266195	G	A	Hjurp	het	602.6	86	42
chr1	88269331	T	C	Hjurp	het	1355.6	140	44
chr1	88272730	A	G	Hjurp	het	3186.6	121	44
chr1	88259567	A	G	Mroh2a	het	5395.6	181	44
chr3	15838649	C	A	Sirpb1c	het	2214.6	127	44
chr3	15838666	G	A	Sirpb1c	het	2861.6	141	44
chr7	131065072	C	A	Dmbt1	hom	1707.03	56	38
chr14	51457576	A	T	Vmn2r89	het	218.6	66	40
