# Supplementary material for: DNA damage repair system in C57BL/6 J mice is evolutionarily stable
Source: BMC Genomics. 2021 Sep 17;22:669. doi: 10.1186/s12864-021-07983-7 (PMC8447752; doi:10.1186/s12864-021-07983-7)
Supplement: Supplementary file 6 — Additional file 6: Supplementary Table 6. Coding-variants in Eve6B differing from 1998 C57BL/6J genome* [file 12864_2021_7983_MOESM6_ESM.xlsx]

## Sheet: Sheet1
Supplementary table 6. Coding-variants in Eve6B differing from 1998 C57BL/6J genome*
Chr	Position	Location	Gene	Ref	Variant
1	9545575	exonic	Rrs1	C	T
1	9545595	exonic	Rrs1	G	A
1	9545619	exonic	Rrs1	T	A
1	9546136	exonic	Rrs1	G	T
1	9546148	exonic	Rrs1	A	G
1	9546151	exonic	Rrs1	A	C
1	9546169	exonic	Rrs1	T	C
1	9546178	exonic	Rrs1	G	A
1	9546213	exonic	Rrs1	G	A
1	9546221	exonic	Rrs1	G	A
1	9546257	exonic	Rrs1	G	A
1	9546266	exonic	Rrs1	C	A
1	9546311	exonic	Rrs1	C	T
1	9546336	exonic	Rrs1	A	T
1	9546339	exonic	Rrs1	C	A
1	9546450	exonic	Rrs1	C	T
1	9546476	exonic	Rrs1	G	A
1	9546502	exonic	Rrs1	C	G
1	9546531	exonic	Rrs1	C	T
1	9546570	exonic	Rrs1	G	C
1	9546586	exonic	Rrs1	T	A
1	12667891	ncRNA_exonic	Gm17644	G	C
1	46029894	ncRNA_exonic	Stk-ps2	C	CT
1	46029899	ncRNA_exonic	Stk-ps2	C	CT
1	74854396	ncRNA_exonic	Gm16582	A	AG
1	75553460	exonic	Slc4a3	G	GC
1	85088798	exonic	A530032D15Rik	G	A
1	85088800	exonic	A530032D15Rik	C	T
1	85088806	exonic	A530032D15Rik	G	A
1	85089575	exonic	A530032D15Rik	C	G
1	85091088	exonic	A530032D15Rik	T	C
1	85091119	exonic	A530032D15Rik	C	T
1	85091133	exonic	A530032D15Rik	G	A
1	85091135	exonic	A530032D15Rik	C	T
1	85091159	exonic	A530032D15Rik	A	G
1	85091179	exonic	A530032D15Rik	T	C
1	85091183	exonic	A530032D15Rik	G	A
1	85094303	exonic	A530032D15Rik	G	A
1	85094314	exonic	A530032D15Rik	C	T
1	85094316	exonic	A530032D15Rik	G	A
1	85099484	exonic	A530032D15Rik	G	A
1	85099514	exonic	A530032D15Rik	G	C
1	85099515	exonic	A530032D15Rik	C	A
1	85099519	exonic	A530032D15Rik	C	T
1	85099537	exonic	A530032D15Rik	T	G
1	85099553	exonic	A530032D15Rik	C	A
1	85099595	exonic	A530032D15Rik	G	A
1	85099596	exonic	A530032D15Rik	C	T
1	85099620	exonic	A530032D15Rik	A	G
1	85099634	exonic	A530032D15Rik	T	G
1	85100546	exonic	A530032D15Rik	C	T
1	85100560	exonic	A530032D15Rik	C	T
1	85100567	exonic	A530032D15Rik	A	G
1	85100636	exonic	A530032D15Rik	G	T
1	85100680	exonic	A530032D15Rik	T	C
1	85106099	ncRNA_exonic	A530040E14Rik	T	C
1	85106125	ncRNA_exonic	A530040E14Rik	G	T
1	85106128	ncRNA_exonic	A530040E14Rik	C	G
1	85106128	ncRNA_exonic	A530040E14Rik	T	G
1	85106150	ncRNA_exonic	A530040E14Rik	G	A
1	85106152	ncRNA_exonic	A530040E14Rik	G	C
1	85106153	ncRNA_exonic	A530040E14Rik	C	T
1	85106154	ncRNA_exonic	A530040E14Rik	C	G
1	85106163	ncRNA_exonic	A530040E14Rik	C	T
1	85106166	ncRNA_exonic	A530040E14Rik	G	T
1	85106166	ncRNA_exonic	A530040E14Rik	C	A
1	85106241	ncRNA_exonic	A530040E14Rik	A	T
1	85106272	ncRNA_exonic	A530040E14Rik	G	T
1	85106280	ncRNA_exonic	A530040E14Rik	G	T
1	85106282	ncRNA_exonic	A530040E14Rik	A	C
1	85106282	ncRNA_exonic	A530040E14Rik	C	A
1	85106304	ncRNA_exonic	A530040E14Rik	G	A
1	85106356	ncRNA_exonic	A530040E14Rik	C	G
1	85106359	ncRNA_exonic	A530040E14Rik	G	A
1	85106397	ncRNA_exonic	A530040E14Rik	C	A
1	85106403	ncRNA_exonic	A530040E14Rik	C	A
1	85106426	ncRNA_exonic	A530040E14Rik	T	A
1	85106465	ncRNA_exonic	A530040E14Rik	G	C
1	85109338	exonic	A530032D15Rik	G	T
1	85109357	exonic	A530032D15Rik	G	A
1	85111818	ncRNA_exonic	A530040E14Rik	C	A
1	85111821	ncRNA_exonic	A530040E14Rik	C	T
1	85111887	ncRNA_exonic	A530040E14Rik	C	A
1	85111924	ncRNA_exonic	A530040E14Rik	G	C
1	85111925	ncRNA_exonic	A530040E14Rik	A	C
1	85111954	ncRNA_exonic	A530040E14Rik	A	G
1	85246941	exonic	C130026I21Rik	G	A
1	85246950	exonic	C130026I21Rik	G	A
1	85246958	exonic	C130026I21Rik	G	T
1	85246959	exonic	C130026I21Rik	G	T
1	85246979	exonic	C130026I21Rik	C	T
1	85247053	exonic	C130026I21Rik	C	T
1	85247092	exonic	C130026I21Rik	C	T
1	85247103	exonic	C130026I21Rik	G	A
1	85248307	exonic	C130026I21Rik	T	A
1	85248314	exonic	C130026I21Rik	G	A
1	85248315	exonic	C130026I21Rik	C	T
1	85248332	exonic	C130026I21Rik	G	T
1	85248334	exonic	C130026I21Rik	C	T
1	85248338	exonic	C130026I21Rik	T	A
1	85248363	exonic	C130026I21Rik	C	T
1	85248364	exonic	C130026I21Rik	T	C
1	85248366	exonic	C130026I21Rik	T	C
1	85275051	exonic	LOC102633783	C	T
1	85275052	exonic	LOC102633783	T	TC
1	85275238	exonic	LOC102633783	T	C
1	85276984	exonic	LOC102633783	G	A
1	85276992	exonic	LOC102633783	C	A
1	85591569	exonic	Sp110	C	T
1	85591641	exonic	Sp110	A	T
1	85591642	exonic	Sp110	G	T
1	85591687	exonic	Sp110	A	AC
1	85591758	exonic	Sp110	C	T
1	85591761	exonic	Sp110	A	C
1	88212297	exonic	Ugt1a1	G	A
1	88212381	exonic	Ugt1a1	C	T
1	88212536	exonic	Ugt1a1	T	C
1	88212637	exonic	Ugt1a1	A	G
1	88212672	exonic	Ugt1a1	T	G
1	88215054	exonic	Ugt1a1,Ugt1a10,Ugt1a2,Ugt1a5,Ugt1a6a,Ugt1a6b,Ugt1a7c,Ugt1a8,Ugt1a9	C	T
1	88215123	exonic	Ugt1a1,Ugt1a10,Ugt1a2,Ugt1a5,Ugt1a6a,Ugt1a6b,Ugt1a7c,Ugt1a8,Ugt1a9	C	T
1	88216260	exonic	Ugt1a1,Ugt1a10,Ugt1a2,Ugt1a5,Ugt1a6a,Ugt1a6b,Ugt1a7c,Ugt1a8,Ugt1a9	C	T
1	88218163	exonic	Ugt1a1,Ugt1a10,Ugt1a2,Ugt1a5,Ugt1a6a,Ugt1a6b,Ugt1a7c,Ugt1a8,Ugt1a9	C	CT
1	88218245	exonic	Ugt1a1,Ugt1a10,Ugt1a2,Ugt1a5,Ugt1a6a,Ugt1a6b,Ugt1a7c,Ugt1a8,Ugt1a9	C	T
1	88230635	exonic	Mroh2a	G	A
1	88230644	exonic	Mroh2a	G	A
1	88230648	exonic	Mroh2a	T	C
1	88230680	exonic	Mroh2a	C	T
1	88232322	exonic	Mroh2a	A	G
1	88233415	exonic	Mroh2a	A	G
1	88233440	exonic	Mroh2a	C	A
1	88234038	exonic	Mroh2a	C	G
1	88234040	exonic	Mroh2a	G	C
1	88234120	exonic	Mroh2a	G	A
1	88234979	exonic	Mroh2a	C	T
1	88235023	exonic	Mroh2a	A	G
1	88235051	exonic	Mroh2a	C	T
1	88235212	exonic	Mroh2a	G	A
1	88235374	exonic	Mroh2a	C	T
1	88235440	exonic	Mroh2a	T	C
1	88236663	exonic	Mroh2a	C	A
1	88237491	exonic	Mroh2a	T	C
1	88237850	exonic	Mroh2a	C	A
1	88237851	exonic	Mroh2a	G	T
1	88238945	exonic	Mroh2a	C	T
1	88238983	exonic	Mroh2a	T	C
1	88241618	exonic	Mroh2a	A	C
1	88242415	exonic	Mroh2a	C	A
1	88242690	exonic	Mroh2a	C	T
1	88242777	exonic	Mroh2a	G	A
1	88242779	exonic	Mroh2a	C	T
1	88243950	exonic	Mroh2a	G	A
1	88244002	exonic	Mroh2a	C	T
1	88254946	exonic	Mroh2a	C	T
1	88254963	exonic	Mroh2a	T	A
1	88256094	exonic	Mroh2a	C	T
1	88256466	exonic	Mroh2a	G	A
1	88258708	exonic	Mroh2a	C	T
1	88259565	exonic	Mroh2a	C	T
1	88263197	ncRNA_exonic	6430706D22Rik	A	G
1	88263311	ncRNA_exonic	6430706D22Rik	T	A
1	88263587	ncRNA_exonic	6430706D22Rik	G	A
1	88263744	ncRNA_exonic	6430706D22Rik	C	G
1	88263912	ncRNA_exonic	6430706D22Rik	C	T
1	88264191	ncRNA_exonic	6430706D22Rik	T	G
1	88264269	ncRNA_exonic	6430706D22Rik	C	T
1	88264313	ncRNA_exonic	6430706D22Rik	T	A
1	88264315	ncRNA_exonic	6430706D22Rik	A	AAAT
1	88265120	ncRNA_exonic	6430706D22Rik	T	C
1	88265256	exonic	A730008H23Rik,Hjurp	C	T
1	88265307	exonic	A730008H23Rik,Hjurp	G	C
1	88269329	exonic	Hjurp	A	G
1	88270267	exonic	Hjurp	C	T
1	88277408	exonic	A730008H23Rik,Hjurp	C	T
1	93829219	exonic	D2hgdh	T	G
1	93829854	exonic	D2hgdh	G	A
1	93872538	exonic	Gal3st2	A	T
1	93873638	exonic	Gal3st2	G	T
1	93874681	exonic	Gal3st2	C	A
1	93874713	exonic	Gal3st2	A	G
1	106152679	ncRNA_exonic	Gm20753	T	TTTC
1	134289071	ncRNA_exonic	Myoparr	A	AC
1	139622191	exonic	Cfhr3	A	G
1	139660862	exonic	Cfhr3	G	T
1	139660869	exonic	Cfhr3	C	T
1	153404551	ncRNA_exonic	E330020D12Rik	C	CG
1	165215742	exonic	Tiprl	A	C
1	165215800	exonic	Tiprl	G	T
1	165215825	exonic	Tiprl	A	T
1	165217824	exonic	Tiprl	G	A
1	165222594	exonic	Tiprl	C	T
1	165222600	exonic	Tiprl	A	T
1	165222614	exonic	Tiprl	C	T
1	165222623	exonic	Tiprl	A	G
1	165222641	exonic	Tiprl	T	C
1	165222642	exonic	Tiprl	G	T
1	165227566	exonic	Tiprl	T	TCC
1	165227585	exonic	Tiprl	T	C
1	165227595	exonic	Tiprl	G	A
1	165228382	exonic	Tiprl	A	T
1	165228384	exonic	Tiprl	C	T
1	165228429	exonic	Tiprl	G	A
1	165228437	exonic	Tiprl	C	CT
1	173526498	exonic	Ifi214	C	CA
1	173526500	exonic	Ifi214	T	TC
1	173526593	exonic	Ifi214	G	A
1	173526628	exonic	Ifi214	G	A
1	173582178	exonic	Ifi213	C	T
1	173723745	exonic	Ifi207	A	C
1	173727431	exonic	Ifi207	A	G
1	173727473	exonic	Ifi207	A	G
1	173727530	exonic	Ifi207	C	T
1	173727670	exonic	Ifi207	G	A
1	173727762	exonic	Ifi207	G	C
1	173727774	exonic	Ifi207	G	A
1	173727785	exonic	Ifi207	G	A
1	173727787	exonic	Ifi207	C	T
1	173728975	exonic	Ifi207	C	A
1	173729084	exonic	Ifi207	G	T
1	173729100	exonic	Ifi207	A	G
1	173729190	exonic	Ifi207	C	T
1	173729196	exonic	Ifi207	T	A
1	173729214	exonic	Ifi207	A	C
1	173729226	exonic	Ifi207	G	A
1	173729305	exonic	Ifi207	C	A
1	173729364	exonic	Ifi207	G	C
1	173729555	exonic	Ifi207	A	AT
1	173729898	exonic	Ifi207	A	G
1	173730210	exonic	Ifi207	C	A
1	173730389	exonic	Ifi207	G	T
1	173730450	exonic	Ifi207	T	C
1	173730522	exonic	Ifi207	C	T
1	173732384	exonic	Ifi207	T	C
1	191396269	exonic	Ppp2r5a	G	T
2	11386829	ncRNA_exonic	Gm13291	A	G
2	11386837	ncRNA_exonic	Gm13291	C	A
2	11386897	ncRNA_exonic	Gm13291	G	A
2	11386908	ncRNA_exonic	Gm13291	T	C
2	17996629	exonic	H2al2a	C	T
2	25933618	exonic	Camsap1	A	T
2	25933645	exonic	Camsap1	G	C
2	25933662	exonic	Camsap1	T	TG
2	25933664	exonic	Camsap1	A	T
2	32219628	exonic	Prrc2b	A	AG
2	50911333	ncRNA_exonic	Gm13498	G	T
2	77196899	exonic	Sestd1	A	C
2	77196961	exonic	Sestd1	G	A
2	77198357	exonic	Sestd1	T	C
2	77198937	exonic	Sestd1	G	T
2	77206219	exonic	Sestd1	C	G
2	77206266	exonic	Sestd1	G	A
2	77206267	exonic	Sestd1	T	C
2	77206300	exonic	Sestd1	A	G
2	77206311	exonic	Sestd1	G	A
2	77212396	exonic	Sestd1	C	T
2	77212457	exonic	Sestd1	G	A
2	77216932	exonic	Sestd1	G	A
2	77218166	exonic	Sestd1	A	T
2	77234664	exonic	Sestd1	A	C
2	77234708	exonic	Sestd1	T	G
2	77234722	exonic	Sestd1	C	G
2	77241661	exonic	Sestd1	C	T
2	77241669	exonic	Sestd1	C	T
2	77241678	exonic	Sestd1	C	T
2	77241680	exonic	Sestd1	G	A
2	77245054	exonic	Sestd1	T	C
2	119758555	exonic	Ltk	C	CG
2	145860307	exonic	Rin2	T	TG
2	151127490	ncRNA_exonic	Gm30478	G	T
2	151494331	exonic	Nsfl1c	G	A
2	151494357	exonic	Nsfl1c	G	A
2	151494407	exonic	Nsfl1c	C	T
2	156148129	exonic	Rbm39	T	A
2	156148309	exonic	Rbm39	T	C
2	164237599	exonic	Svs2	T	C
2	164237617	exonic	Svs2	C	T
2	164597386	exonic	Wfdc8	A	AG
2	167105046	exonic	Kcnb1	C	CG
2	175018164	exonic	Gm14444	T	A
2	175018181	exonic	Gm14444	C	T
2	175018186	exonic	Gm14444	G	T
2	175018258	exonic	Gm14444	G	T
2	175018273	exonic	Gm14444	T	C
2	175018275	exonic	Gm14444	A	G
2	175018277	exonic	Gm14444	G	C
2	175018322	exonic	Gm14444	C	T
2	175018324	exonic	Gm14444	A	T
2	175018343	exonic	Gm14444	A	T
2	175018349	exonic	Gm14444	C	G
2	175018374	exonic	Gm14444	G	T
2	175018374	exonic	Gm14444	G	A
2	175018389	exonic	Gm14444	C	T
2	175018397	exonic	Gm14444	A	T
2	175018400	exonic	Gm14444	T	G
2	175018411	exonic	Gm14444	A	C
2	175018559	exonic	Gm14444	A	T
2	175018810	exonic	Gm14444	C	G
2	175018835	exonic	Gm14444	G	GC
2	175018845	exonic	Gm14444	T	A
2	175018847	exonic	Gm14444	T	G
2	175018857	exonic	Gm14444	G	A
2	175018859	exonic	Gm14444	T	G
2	175018937	exonic	Gm14444	C	T
2	175018940	exonic	Gm14444	T	A
2	175019008	exonic	Gm14444	G	A
2	175019011	exonic	Gm14444	T	G
2	175019071	exonic	Gm14444	C	A
2	175019172	exonic	Gm14444	G	A
2	175019176	exonic	Gm14444	G	T
2	175019207	exonic	Gm14444	G	C
2	175019221	exonic	Gm14444	A	G
2	175061575	exonic	Gm14393	T	A
2	175061615	exonic	Gm14393	T	A
2	175061640	exonic	Gm14393	A	AC
2	175061652	exonic	Gm14393	T	C
2	175061656	exonic	Gm14393	C	A
2	175061659	exonic	Gm14393	G	A
2	175195503	exonic	Gm14391,Gm6710	A	G
2	175195511	exonic	Gm14391,Gm6710	G	T
2	175325334	exonic	Gm14308,Gm14430,Gm14434,Gm2007,Gm2026,Gm4724	T	G
2	175653335	exonic	Gm14308,Gm14430,Gm14434,Gm2007,Gm2026,Gm4724	A	AC
2	175653353	exonic	Gm14308,Gm14430,Gm14434,Gm2007,Gm2026,Gm4724	A	C
2	175653375	exonic	Gm14308,Gm14430,Gm14434,Gm2007,Gm2026,Gm4724	A	G
2	175653448	exonic	Gm14308,Gm14430,Gm14434,Gm2007,Gm2026,Gm4724	T	C
2	175653497	exonic	Gm14308,Gm14430,Gm14434,Gm2007,Gm2026,Gm4724	C	T
3	28898703	exonic	Gm1527	T	C
3	28900819	exonic	Gm1527	T	C
3	28900824	exonic	Gm1527	G	A
3	28900836	exonic	Gm1527	G	T
3	28902233	exonic	Gm1527	A	G
3	28902280	exonic	Gm1527	A	G
3	28902294	exonic	Gm1527	C	G
3	28910408	exonic	Gm1527	T	G
3	28910432	exonic	Gm1527	T	G
3	28910436	exonic	Gm1527	G	C
3	64001544	exonic	Gmps	T	G
3	64011586	exonic	Gmps	C	CCA
3	64015485	exonic	Gmps	G	A
3	64015514	exonic	Gmps	C	T
3	64104992	exonic	Vmn2r1	T	C
3	64105037	exonic	Vmn2r1	T	C
3	64133974	exonic	Vmn2r2	T	G
3	64134063	exonic	Vmn2r2	G	A
3	64134086	exonic	Vmn2r2	C	T
3	64134432	exonic	Vmn2r2	T	C
3	64134668	exonic	Vmn2r2	A	G
3	88532558	exonic	Mex3a	G	GC
3	89391926	ncRNA_exonic	Gm15417	G	GC
3	93671054	exonic	Tdpoz1	A	T
3	93671062	exonic	Tdpoz1	G	A
3	93671069	exonic	Tdpoz1	T	C
3	93671393	exonic	Tdpoz1	G	GT
3	93671394	exonic	Tdpoz1	T	TG
3	105669102	exonic	Kcnd3	T	TG
3	106160424	exonic	Chil3	A	T
3	106160437	exonic	Chil3	C	T
3	106160453	exonic	Chil3	C	G
3	106160462	exonic	Chil3	T	C
3	106160472	exonic	Chil3	G	A
3	106161219	exonic	Chil3	G	A
3	106164105	exonic	Chil3	G	A
3	106164110	exonic	Chil3	G	A
3	106164165	exonic	Chil3	A	G
3	106164211	exonic	Chil3	A	C
3	106164233	exonic	Chil3	G	C
3	106164235	exonic	Chil3	C	G
3	106164235	exonic	Chil3	T	G
3	106164255	exonic	Chil3	T	C
3	106164807	exonic	Chil3	C	T
3	122924479	exonic	1810037I17Rik	C	T
3	122924492	exonic	1810037I17Rik	C	T
3	122924531	exonic	1810037I17Rik	G	A
4	3231401	ncRNA_exonic	Gm46840	C	T
4	3253007	ncRNA_exonic	Gm46840	C	A
4	3506124	ncRNA_exonic	Gm11787	C	T
4	3506163	ncRNA_exonic	Gm11787	T	A
4	3506212	ncRNA_exonic	Gm11787	T	TG
4	3506214	ncRNA_exonic	Gm11787	G	GC
4	3509341	ncRNA_exonic	Gm11787	C	T
4	3509344	ncRNA_exonic	Gm11787	G	C
4	3509522	ncRNA_exonic	Gm11787	T	C
4	3509581	ncRNA_exonic	Gm11787	A	G
4	3511800	ncRNA_exonic	Gm11787	T	C
4	3511890	ncRNA_exonic	Gm11787	C	T
4	3511899	ncRNA_exonic	Gm11787	G	A
4	41773743	exonic	Ccl27a	C	T
4	41773779	exonic	Ccl27a	G	T
4	59957881	exonic	Mup4	T	C
4	59958062	exonic	Mup4	C	A
4	59958065	exonic	Mup4	T	G
4	59958074	exonic	Mup4	G	C
4	59958087	exonic	Mup4	G	A
4	59958132	exonic	Mup4	G	A
4	59958517	exonic	Mup4	G	T
4	59958518	exonic	Mup4	G	A
4	59958519	exonic	Mup4	C	A
4	59958537	exonic	Mup4	T	C
4	59958563	exonic	Mup4	T	G
4	59958584	exonic	Mup4	A	T
4	59959249	exonic	Mup4	C	G
4	59959251	exonic	Mup4	G	C
4	59960047	exonic	Mup4	T	G
4	59960055	exonic	Mup4	C	G
4	59960063	exonic	Mup4	T	A
4	59960100	exonic	Mup4	T	A
4	59960110	exonic	Mup4	A	C
4	59960111	exonic	Mup4	T	C
4	59960111	exonic	Mup4	T	A
4	59960120	exonic	Mup4	C	T
4	59960120	exonic	Mup4	G	T
4	59960138	exonic	Mup4	T	C
4	59960140	exonic	Mup4	G	A
4	59960140	exonic	Mup4	G	C
4	59960155	exonic	Mup4	G	A
4	59960161	exonic	Mup4	T	TG
4	59960162	exonic	Mup4	T	TA
4	59960513	exonic	Mup4	G	C
4	59960514	exonic	Mup4	A	C
4	59960524	exonic	Mup4	A	C
4	59960568	exonic	Mup4	C	T
4	59960579	exonic	Mup4	T	G
4	59960591	exonic	Mup4	A	ATGC
4	62690285	exonic	Rgs3	T	TC
4	63323925	exonic	Col27a1	A	AG
4	115452774	exonic	Cyp4a30b	T	TG
4	132204370	exonic	Ythdf2	A	C
4	132204436	exonic	Ythdf2	G	GC
4	132205082	exonic	Ythdf2	T	TG
4	132205084	exonic	Ythdf2	G	GT
4	132205136	exonic	Ythdf2	A	T
4	132205148	exonic	Ythdf2	G	GA
4	132205150	exonic	Ythdf2	A	AG
4	143515320	exonic	Gm13040,Gm13043,Gm13057	A	T
4	145464573	ncRNA_exonic	Smarca5-ps	T	A
4	145464575	ncRNA_exonic	Smarca5-ps	A	T
4	145464583	ncRNA_exonic	Smarca5-ps	C	G
4	145464691	ncRNA_exonic	Smarca5-ps	C	T
4	145464720	ncRNA_exonic	Smarca5-ps	C	T
4	145464780	ncRNA_exonic	Smarca5-ps	G	A
4	145464821	ncRNA_exonic	Smarca5-ps	C	T
4	145464823	ncRNA_exonic	Smarca5-ps	C	T
4	145464825	ncRNA_exonic	Smarca5-ps	G	A
4	145465031	ncRNA_exonic	Smarca5-ps	C	T
4	145465105	ncRNA_exonic	Smarca5-ps	C	T
4	145465112	ncRNA_exonic	Smarca5-ps	C	T
4	145465212	ncRNA_exonic	Smarca5-ps	A	AT
4	145465220	ncRNA_exonic	Smarca5-ps	A	AT
4	145465447	ncRNA_exonic	Smarca5-ps	C	T
4	145465511	ncRNA_exonic	Smarca5-ps	T	C
4	145465547	ncRNA_exonic	Smarca5-ps	G	A
4	145465585	ncRNA_exonic	Smarca5-ps	C	T
4	145465590	ncRNA_exonic	Smarca5-ps	G	C
4	145465626	ncRNA_exonic	Smarca5-ps	G	A
4	145465872	ncRNA_exonic	Smarca5-ps	T	TG
4	145465938	ncRNA_exonic	Smarca5-ps	C	T
4	145465940	ncRNA_exonic	Smarca5-ps	G	A
4	145466017	ncRNA_exonic	Smarca5-ps	C	G
4	145466074	ncRNA_exonic	Smarca5-ps	C	T
4	145466283	ncRNA_exonic	Smarca5-ps	G	A
4	145467014	ncRNA_exonic	Smarca5-ps	G	GA
4	145467057	ncRNA_exonic	Smarca5-ps	C	T
4	145467067	ncRNA_exonic	Smarca5-ps	G	A
4	145467072	ncRNA_exonic	Smarca5-ps	T	C
4	145467140	ncRNA_exonic	Smarca5-ps	C	A
4	145467144	ncRNA_exonic	Smarca5-ps	G	T
4	145467154	ncRNA_exonic	Smarca5-ps	G	A
4	145467195	ncRNA_exonic	Smarca5-ps	A	C
4	145467213	ncRNA_exonic	Smarca5-ps	A	G
4	145467248	ncRNA_exonic	Smarca5-ps	A	C
4	145467365	ncRNA_exonic	Smarca5-ps	G	A
4	145467503	ncRNA_exonic	Smarca5-ps	T	G
4	145467639	ncRNA_exonic	Smarca5-ps	A	ATT
4	145467816	ncRNA_exonic	Smarca5-ps	C	T
4	145467842	ncRNA_exonic	Smarca5-ps	A	C
4	145467921	ncRNA_exonic	Smarca5-ps	A	G
4	145699244	exonic	Zfp980	A	G
4	145699255	exonic	Zfp980	C	T
4	145699264	exonic	Zfp980	C	T
4	145699264	exonic	Zfp980	T	C
4	145699284	exonic	Zfp980	C	T
4	145699305	exonic	Zfp980	A	G
4	145701799	exonic	Zfp980	G	A
4	145701806	exonic	Zfp980	C	T
4	145701834	exonic	Zfp980	A	C
4	145701992	exonic	Zfp980	C	G
4	145702004	exonic	Zfp980	T	C
4	145702312	exonic	Zfp980	A	G
4	145702350	exonic	Zfp980	C	T
4	145702417	exonic	Zfp980	G	A
4	145702446	exonic	Zfp980	G	T
4	145826145	exonic	Zfp991	T	A
4	145827847	exonic	Zfp991	C	T
4	145827871	exonic	Zfp991	G	A
4	145827875	exonic	Zfp991	C	T
4	145828630	exonic	Zfp991	G	C
4	145828776	exonic	Zfp991	G	C
4	145829225	exonic	Zfp991	C	T
4	145829240	exonic	Zfp991	C	G
4	145829265	ncRNA_exonic	Znf41-ps	A	G
4	145829346	ncRNA_exonic	Znf41-ps	C	A
4	145829505	ncRNA_exonic	Znf41-ps	G	C
4	145829604	ncRNA_exonic	Znf41-ps	G	A
4	145829617	ncRNA_exonic	Znf41-ps	T	A
4	145829841	ncRNA_exonic	Znf41-ps	A	C
4	145829908	ncRNA_exonic	Znf41-ps	C	A
4	145829940	ncRNA_exonic	Znf41-ps	A	G
4	145830050	ncRNA_exonic	Znf41-ps	T	G
4	145830052	ncRNA_exonic	Znf41-ps	A	C
4	145837367	ncRNA_exonic	Gm13238	C	A
4	145837387	ncRNA_exonic	Gm13238	G	T
4	146124375	exonic	Zfp987	G	A
4	146124584	exonic	Zfp987	G	C
4	146124636	exonic	Zfp987	C	CG
4	146124787	exonic	Zfp987	C	A
4	146124820	exonic	Zfp987	A	G
4	146124827	exonic	Zfp987	C	T
4	146124838	exonic	Zfp987	A	G
4	146125406	exonic	Zfp987	C	T
4	146125407	exonic	Zfp987	G	T
4	146125563	exonic	Zfp987	G	A
4	146125647	exonic	Zfp987	A	G
4	146125714	exonic	Zfp987	T	C
4	146195544	exonic	Zfp600	A	C
4	146196387	exonic	Zfp600	C	A
4	146196411	exonic	Zfp600	C	T
4	147510773	exonic	Zfp982	T	C
4	147510828	exonic	Zfp982	T	A
4	147510831	exonic	Zfp982	T	C
4	147512593	exonic	Zfp982	G	GA
4	147512595	exonic	Zfp982	A	AC
4	147512606	exonic	Zfp982	C	A
4	147512656	exonic	Zfp982	T	C
4	147512666	exonic	Zfp982	A	G
4	147513027	exonic	Zfp982	A	T
4	147513030	exonic	Zfp982	T	C
4	147513047	exonic	Zfp982	T	G
4	147581326	exonic	Zfp985	A	C
4	147613027	exonic	Zfp979	T	TA
4	147613028	exonic	Zfp979	C	CT
4	147613316	exonic	Zfp979	G	A
4	147613526	exonic	Zfp979	G	A
4	152377125	exonic	Chd5	G	T
5	14913544	exonic	Gm9758	A	G
5	14914729	exonic	Gm9758	G	C
5	14914734	exonic	Gm9758	T	C
5	14938275	exonic	Speer4e	T	C
5	15714369	ncRNA_exonic	Speer4cos	G	A
5	15714385	ncRNA_exonic	Speer4cos	C	A
5	15714519	ncRNA_exonic	Speer4cos	G	A
5	25949872	exonic	Gm21671	A	C
5	25949930	exonic	Gm21671	A	G
5	25950766	exonic	Gm21671	T	G
5	25950793	exonic	Gm21671	G	C
5	25951569	exonic	Gm21671	A	C
5	25951604	exonic	Gm21671	A	T
5	25951605	exonic	Gm21671	G	T
5	25951608	exonic	Gm21671	G	A
5	26105241	exonic	5031410I06Rik	A	T
5	27501272	exonic	Speer4b	C	T
5	31200477	exonic	Zfp513	C	T
5	38225939	exonic	Lyar	C	G
5	38225941	exonic	Lyar	T	C
5	72580314	exonic	Zar1	T	C
5	72580326	exonic	Zar1	G	GGAGGCCTGGTCTC
5	72580351	exonic	Zar1	C	T
5	72580353	exonic	Zar1	G	A
5	72580591	exonic	Zar1	C	G
5	72580626	exonic	Zar1	C	G
5	72580731	exonic	Zar1	A	AT
5	90367573	ncRNA_exonic	Gm9958	C	CA
5	105016033	exonic	Gbp8	C	CT
5	105016093	exonic	Gbp8	A	AG
5	105016108	exonic	Gbp8	C	A
5	105016178	exonic	Gbp8	G	T
5	105016181	exonic	Gbp8	A	G
5	105016560	exonic	Gbp8	G	GA
5	105016563	exonic	Gbp8	T	TG
5	108795279	exonic	Tmed11	C	T
5	108797387	exonic	Vmn2r8	A	T
5	108797484	exonic	Vmn2r8	G	T
5	108797485	exonic	Vmn2r8	T	C
5	108797556	exonic	Vmn2r8	T	C
5	108797648	exonic	Vmn2r8	T	C
5	108798025	exonic	Vmn2r8	G	A
5	108798042	exonic	Vmn2r8	G	A
5	108798053	exonic	Vmn2r8	A	C
5	108799310	exonic	Vmn2r8	A	T
5	109047129	exonic	Vmn2r11	A	G
5	109047141	exonic	Vmn2r11	G	T
5	114611313	exonic	Fam222a	T	TC
5	119611899	ncRNA_exonic	Tbx3os1	A	AT
5	125037943	exonic	Ncor2	T	TC
5	138564182	exonic	1700123K08Rik	G	A
5	138564561	exonic	1700123K08Rik	T	C
5	140741513	exonic	Amz1	C	G
5	142904130	exonic	Actb	C	T
5	145440405	exonic	Cyp3a16	C	G
5	145440474	exonic	Cyp3a16	A	C
5	145440481	exonic	Cyp3a16	T	C
5	145440501	exonic	Cyp3a16	A	T
5	145441975	exonic	Cyp3a16	G	C
5	145442093	exonic	Cyp3a16	A	C
5	145442096	exonic	Cyp3a16	C	T
5	145442114	exonic	Cyp3a16	C	CT
5	145442118	exonic	Cyp3a16	A	AC
5	145450166	exonic	Cyp3a16	A	T
5	145450268	exonic	Cyp3a16	C	T
5	145450274	exonic	Cyp3a16	C	T
5	145450284	exonic	Cyp3a16	C	T
5	145451799	exonic	Cyp3a16	A	C
5	145451807	exonic	Cyp3a16	A	T
5	145451808	exonic	Cyp3a16	G	A
5	145452760	exonic	Cyp3a16	G	T
5	145452783	exonic	Cyp3a16	A	C
5	145452823	exonic	Cyp3a16	G	T
5	145452868	exonic	Cyp3a16	C	A
5	145455498	exonic	Cyp3a16	T	A
5	145455500	exonic	Cyp3a16	T	C
5	145455505	exonic	Cyp3a16	T	G
5	145455514	exonic	Cyp3a16	C	T
5	145455527	exonic	Cyp3a16	G	GA
5	145455528	exonic	Cyp3a16	A	AG
5	145455538	exonic	Cyp3a16	T	TC
5	145455539	exonic	Cyp3a16	A	AT
5	145455902	exonic	Cyp3a16	A	G
5	145455910	exonic	Cyp3a16	A	T
5	145456070	exonic	Cyp3a16	A	G
5	145456072	exonic	Cyp3a16	G	GA
5	145456075	exonic	Cyp3a16	T	TG
5	145456114	exonic	Cyp3a16	C	G
5	145456156	exonic	Cyp3a16	G	T
5	145463088	exonic	Cyp3a16	T	A
5	145463091	exonic	Cyp3a16	C	T
5	145463094	exonic	Cyp3a16	A	T
5	145463123	exonic	Cyp3a16	G	T
5	145463141	exonic	Cyp3a16	T	C
5	145463149	exonic	Cyp3a16	T	C
5	145465036	exonic	Cyp3a16	G	A
5	145465053	exonic	Cyp3a16	G	A
5	145465080	exonic	Cyp3a16	T	A
5	145465081	exonic	Cyp3a16	T	C
5	145467497	exonic	Cyp3a16	A	C
5	145467503	exonic	Cyp3a16	G	C
5	145467505	exonic	Cyp3a16	A	C
5	145467510	exonic	Cyp3a16	G	A
5	145467520	exonic	Cyp3a16	G	GA
5	145467523	exonic	Cyp3a16	A	AG
5	145467540	exonic	Cyp3a16	T	C
5	145467558	exonic	Cyp3a16	A	G
5	145469596	exonic	Cyp3a16	C	CT
5	145469602	exonic	Cyp3a16	G	GA
5	145469605	exonic	Cyp3a16	T	TG
5	145469613	exonic	Cyp3a16	T	TG
5	145469621	exonic	Cyp3a16	T	G
5	147401507	ncRNA_exonic	Gm26597	C	CT
6	23410015	exonic	Cadps2	G	GA
6	52202600	exonic	Hoxa5	A	AG
6	85667905	exonic	Alms1	A	C
6	85667907	exonic	Alms1	T	G
6	85677951	exonic	Alms1	A	G
6	85678016	exonic	Alms1	C	T
6	85678190	exonic	Alms1	A	G
6	85678287	exonic	Alms1	C	A
6	85678425	exonic	Alms1	A	G
6	85678461	exonic	Alms1	G	A
6	85678471	exonic	Alms1	T	A
6	85678525	exonic	Alms1	G	A
6	85678550	exonic	Alms1	A	C
6	85678607	exonic	Alms1	T	C
6	85678626	exonic	Alms1	C	A
6	85696288	exonic	Alms1	A	AG
6	108610615	ncRNA_exonic	0610040F04Rik	C	CA
6	116024911	exonic	Tmcc1	G	T
6	116042913	exonic	Tmcc1	G	C
6	116042970	exonic	Tmcc1	G	A
6	123024018	exonic	Clec4a4	T	C
6	123315551	exonic	Vmn2r19	T	G
6	123315580	exonic	Vmn2r19	C	A
6	123315654	exonic	Vmn2r19	G	A
6	123315859	exonic	Vmn2r19	G	C
6	123315890	exonic	Vmn2r19	G	A
6	123315950	exonic	Vmn2r19	A	T
6	123315958	exonic	Vmn2r19	G	A
6	123315985	exonic	Vmn2r19	A	T
6	123316083	exonic	Vmn2r19	G	A
6	123316084	exonic	Vmn2r19	G	A
6	123316202	exonic	Vmn2r19	G	A
6	123316209	exonic	Vmn2r19	C	A
6	123316314	exonic	Vmn2r19	C	T
6	128181916	ncRNA_exonic	9330102E08Rik	C	T
6	128181928	ncRNA_exonic	9330102E08Rik	A	G
6	128181941	ncRNA_exonic	9330102E08Rik	T	C
6	128181952	ncRNA_exonic	9330102E08Rik	A	G
6	128181980	ncRNA_exonic	9330102E08Rik	C	CCA
6	128182013	ncRNA_exonic	9330102E08Rik	G	GTCA
6	128182023	ncRNA_exonic	9330102E08Rik	C	T
6	128182025	ncRNA_exonic	9330102E08Rik	C	T
6	128182064	ncRNA_exonic	9330102E08Rik	G	A
6	128182749	ncRNA_exonic	9330102E08Rik	C	T
6	128182789	ncRNA_exonic	9330102E08Rik	C	T
6	128182821	ncRNA_exonic	9330102E08Rik	G	A
6	128182891	ncRNA_exonic	9330102E08Rik	G	T
6	128182899	ncRNA_exonic	9330102E08Rik	C	T
6	128182946	ncRNA_exonic	9330102E08Rik	C	T
6	128182984	ncRNA_exonic	9330102E08Rik	A	G
6	128182990	ncRNA_exonic	9330102E08Rik	G	T
6	128183030	ncRNA_exonic	9330102E08Rik	C	G
6	128183134	ncRNA_exonic	9330102E08Rik	C	T
6	128183150	ncRNA_exonic	9330102E08Rik	G	A
6	128183240	ncRNA_exonic	9330102E08Rik	C	T
6	128183241	ncRNA_exonic	9330102E08Rik	C	T
6	128183301	ncRNA_exonic	9330102E08Rik	C	T
6	128183306	ncRNA_exonic	9330102E08Rik	G	C
6	129865685	exonic	Klra17	C	G
6	129865719	exonic	Klra17	T	A
6	129868811	exonic	Klra17	A	G
6	129872393	exonic	Klra17	G	A
6	129872395	exonic	Klra17	C	T
6	129874805	exonic	Klra17	C	T
6	129874842	exonic	Klra17	T	C
6	129874894	exonic	Klra17	G	A
6	129874901	exonic	Klra17	A	G
6	129899361	exonic	Klra5	G	A
6	129899418	exonic	Klra5	T	G
6	131490416	exonic	Gm6619	C	A
6	131490423	exonic	Gm6619	A	G
6	131490448	exonic	Gm6619	A	G
6	131490503	exonic	Gm6619	A	C
6	131490526	exonic	Gm6619	A	G
7	3716821	exonic	Pirb	C	A
7	3719194	exonic	Pirb	G	A
7	3719225	exonic	Pirb	A	G
7	3719234	exonic	Pirb	G	A
7	3719346	exonic	Pirb	G	C
7	3719364	exonic	Pirb	G	C
7	3719378	exonic	Pirb	T	C
7	3719486	exonic	Pirb	A	AG
7	3719652	exonic	Pirb	C	T
7	3719657	exonic	Pirb	A	G
7	3719772	exonic	Pirb	T	A
7	3719816	exonic	Pirb	C	T
7	3719822	exonic	Pirb	T	A
7	3719828	exonic	Pirb	G	C
7	3719839	exonic	Pirb	C	G
7	3719870	exonic	Pirb	C	T
7	3719871	exonic	Pirb	T	G
7	3719884	exonic	Pirb	G	A
7	3719917	exonic	Pirb	G	A
7	4569521	exonic	Ptprh	C	A
7	4571850	exonic	Ptprh	T	C
7	4571867	exonic	Ptprh	A	G
7	4571939	exonic	Ptprh	T	C
7	5146509	exonic	Vmn1r55	A	T
7	5146516	exonic	Vmn1r55	C	T
7	5146522	exonic	Vmn1r55	C	T
7	5146535	exonic	Vmn1r55	T	G
7	5146580	exonic	Vmn1r55	T	A
7	5146586	exonic	Vmn1r55	A	C
7	5146599	exonic	Vmn1r55	G	C
7	5146607	exonic	Vmn1r55	A	G
7	5146616	exonic	Vmn1r55	G	T
7	5146627	exonic	Vmn1r55	T	C
7	5146639	exonic	Vmn1r55	C	T
7	5146641	exonic	Vmn1r55	G	A
7	5146649	exonic	Vmn1r55	A	T
7	5146666	exonic	Vmn1r55	A	T
7	5146667	exonic	Vmn1r55	A	T
7	5146817	exonic	Vmn1r55	C	A
7	5146822	exonic	Vmn1r55	G	A
7	5146823	exonic	Vmn1r55	G	A
7	5146892	exonic	Vmn1r55	A	G
7	5146892	exonic	Vmn1r55	T	G
7	5146902	exonic	Vmn1r55	A	G
7	5146904	exonic	Vmn1r55	T	C
7	5146921	exonic	Vmn1r55	T	C
7	5146930	exonic	Vmn1r55	G	C
7	5146931	exonic	Vmn1r55	T	A
7	5146932	exonic	Vmn1r55	G	C
7	5146936	exonic	Vmn1r55	A	G
7	5146951	exonic	Vmn1r55	A	T
7	5146963	exonic	Vmn1r55	A	T
7	5147005	exonic	Vmn1r55	G	T
7	5147082	exonic	Vmn1r55	G	C
7	5147101	exonic	Vmn1r55	C	G
7	5147109	exonic	Vmn1r55	A	G
7	5147154	exonic	Vmn1r55	T	C
7	5147160	exonic	Vmn1r55	G	A
7	5147172	exonic	Vmn1r55	T	C
7	5147174	exonic	Vmn1r55	C	T
7	5147184	exonic	Vmn1r55	C	T
7	5147217	exonic	Vmn1r55	G	T
7	5147224	exonic	Vmn1r55	C	T
7	5147226	exonic	Vmn1r55	G	A
7	5147301	exonic	Vmn1r55	A	C
7	5147303	exonic	Vmn1r55	T	G
7	5147307	exonic	Vmn1r55	T	C
7	5147312	exonic	Vmn1r55	A	C
7	5147316	exonic	Vmn1r55	C	T
7	5147321	exonic	Vmn1r55	A	T
7	5147328	exonic	Vmn1r55	A	T
7	5147329	exonic	Vmn1r55	C	T
7	5147339	exonic	Vmn1r55	A	G
7	5147376	exonic	Vmn1r55	G	A
7	5147382	exonic	Vmn1r55	G	T
7	5147400	exonic	Vmn1r55	G	C
7	5147414	exonic	Vmn1r55	A	G
7	5480699	exonic	Vmn2r28	A	C
7	5480792	exonic	Vmn2r28	A	C
7	5480807	exonic	Vmn2r28	A	T
7	5480831	exonic	Vmn2r28	T	C
7	5480878	exonic	Vmn2r28	A	G
7	5480999	exonic	Vmn2r28	G	A
7	5481135	exonic	Vmn2r28	C	T
7	5481155	exonic	Vmn2r28	G	A
7	5481184	exonic	Vmn2r28	G	A
7	5481191	exonic	Vmn2r28	T	C
7	5481250	exonic	Vmn2r28	C	A
7	5481335	exonic	Vmn2r28	C	G
7	5481347	exonic	Vmn2r28	G	T
7	5481412	exonic	Vmn2r28	T	G
7	5484079	exonic	Vmn2r28	A	C
7	5486417	exonic	Vmn2r28	T	C
7	5486434	exonic	Vmn2r28	A	AC
7	5486469	exonic	Vmn2r28	G	T
7	5487970	exonic	Vmn2r28	G	A
7	5488110	exonic	Vmn2r28	C	T
7	5488112	exonic	Vmn2r28	T	C
7	5488180	exonic	Vmn2r28	G	T
7	5488246	exonic	Vmn2r28	T	C
7	5488392	exonic	Vmn2r28	T	C
7	5488448	exonic	Vmn2r28	T	C
7	5490459	exonic	Vmn2r28	T	C
7	5490510	exonic	Vmn2r28	A	G
7	5490600	exonic	Vmn2r28	G	C
7	5490633	exonic	Vmn2r28	G	A
7	5490707	exonic	Vmn2r28	G	A
7	5490732	exonic	Vmn2r28	C	A
7	5493805	exonic	Vmn2r28	T	C
7	6995450	exonic	Aurkc	T	A
7	6995530	exonic	Aurkc	G	A
7	6996300	exonic	Aurkc	C	G
7	6996531	exonic	Aurkc	C	G
7	6996547	exonic	Aurkc	G	A
7	6996568	exonic	Aurkc	C	T
7	6996595	exonic	Aurkc	C	G
7	6996603	exonic	Aurkc	G	A
7	6996609	exonic	Aurkc	T	TG
7	6996630	exonic	Aurkc	T	A
7	6996654	exonic	Aurkc	G	C
7	6997530	exonic	Aurkc	C	T
7	6997532	exonic	Aurkc	C	T
7	6997539	exonic	Aurkc	A	AC
7	6997548	exonic	Aurkc	G	A
7	6997550	exonic	Aurkc	T	C
7	6997556	exonic	Aurkc	G	GGAA
7	6997558	exonic	Aurkc	G	A
7	6997560	exonic	Aurkc	C	A
7	6997635	exonic	Aurkc	C	T
7	6997640	exonic	Aurkc	G	T
7	6997651	exonic	Aurkc	C	T
7	6999998	exonic	Aurkc	C	A
7	7000000	exonic	Aurkc	G	T
7	7000025	exonic	Aurkc	C	T
7	7000027	exonic	Aurkc	G	A
7	7000038	exonic	Aurkc	T	TC
7	7000074	exonic	Aurkc	T	A
7	7000093	exonic	Aurkc	G	A
7	7000106	exonic	Aurkc	C	G
7	7000116	exonic	Aurkc	C	T
7	7000117	exonic	Aurkc	A	G
7	7000118	exonic	Aurkc	A	AG
7	7000126	exonic	Aurkc	C	T
7	7002367	exonic	Aurkc	C	G
7	7002459	exonic	Aurkc	A	T
7	7002819	exonic	Aurkc	A	G
7	7002830	exonic	Aurkc	C	T
7	7002874	exonic	Aurkc	C	T
7	7002879	exonic	Aurkc	G	A
7	7203797	exonic	Zfp772	G	A
7	7203813	exonic	Zfp772	G	A
7	7203852	exonic	Zfp772	G	T
7	7203853	exonic	Zfp772	C	T
7	7203865	exonic	Zfp772	G	A
7	7203883	exonic	Zfp772	C	A
7	7203886	exonic	Zfp772	G	A
7	7203892	exonic	Zfp772	A	G
7	7203902	exonic	Zfp772	G	T
7	7203911	exonic	Zfp772	G	A
7	7203939	exonic	Zfp772	C	T
7	7203959	exonic	Zfp772	G	A
7	7203980	exonic	Zfp772	C	A
7	7203982	exonic	Zfp772	C	T
7	7204022	exonic	Zfp772	G	T
7	7204044	exonic	Zfp772	A	G
7	7204052	exonic	Zfp772	C	G
7	7204070	exonic	Zfp772	G	T
7	7204092	exonic	Zfp772	T	G
7	7204107	exonic	Zfp772	T	C
7	7204108	exonic	Zfp772	G	A
7	7204117	exonic	Zfp772	T	A
7	7204127	exonic	Zfp772	A	T
7	7204144	exonic	Zfp772	T	C
7	7204148	exonic	Zfp772	C	T
7	7204194	exonic	Zfp772	T	A
7	7204203	exonic	Zfp772	C	T
7	7204205	exonic	Zfp772	C	T
7	7204215	exonic	Zfp772	G	T
7	7204223	exonic	Zfp772	C	T
7	7204224	exonic	Zfp772	A	C
7	7204265	exonic	Zfp772	C	A
7	7204280	exonic	Zfp772	A	T
7	7204283	exonic	Zfp772	C	T
7	7204283	exonic	Zfp772	T	G
7	7204297	exonic	Zfp772	C	A
7	7204306	exonic	Zfp772	C	A
7	7204310	exonic	Zfp772	T	C
7	7204311	exonic	Zfp772	G	A
7	7204344	exonic	Zfp772	A	G
7	7205566	exonic	Zfp772	T	A
7	7205573	exonic	Zfp772	T	G
7	7205578	exonic	Zfp772	C	T
7	7205593	exonic	Zfp772	A	T
7	7206254	exonic	Zfp772	G	T
7	7206277	exonic	Zfp772	C	T
7	7206283	exonic	Zfp772	A	C
7	7206294	exonic	Zfp772	G	T
7	7206295	exonic	Zfp772	C	G
7	7206305	exonic	Zfp772	G	A
7	7206315	exonic	Zfp772	G	A
7	7206347	exonic	Zfp772	G	C
7	7206354	exonic	Zfp772	C	A
7	7207539	exonic	Zfp772	A	C
7	7207550	exonic	Zfp772	G	T
7	7231331	exonic	Vmn2r29	G	A
7	7231360	exonic	Vmn2r29	A	C
7	7231379	exonic	Vmn2r29	A	G
7	7231394	exonic	Vmn2r29	T	A
7	7231400	exonic	Vmn2r29	G	T
7	7231415	exonic	Vmn2r29	C	T
7	7231444	exonic	Vmn2r29	A	G
7	7231494	exonic	Vmn2r29	C	T
7	7231510	exonic	Vmn2r29	C	A
7	7231520	exonic	Vmn2r29	C	T
7	7231528	exonic	Vmn2r29	T	A
7	7231531	exonic	Vmn2r29	C	T
7	7231543	exonic	Vmn2r29	T	G
7	7231546	exonic	Vmn2r29	T	A
7	7231553	exonic	Vmn2r29	G	A
7	7231585	exonic	Vmn2r29	T	C
7	7231604	exonic	Vmn2r29	T	C
7	7231620	exonic	Vmn2r29	A	G
7	7231626	exonic	Vmn2r29	T	A
7	7231636	exonic	Vmn2r29	G	A
7	7231655	exonic	Vmn2r29	A	T
7	7231681	exonic	Vmn2r29	G	A
7	7231682	exonic	Vmn2r29	C	T
7	7231720	exonic	Vmn2r29	G	T
7	7231727	exonic	Vmn2r29	T	G
7	7231737	exonic	Vmn2r29	G	T
7	7231744	exonic	Vmn2r29	A	T
7	7231744	exonic	Vmn2r29	T	A
7	7231752	exonic	Vmn2r29	G	A
7	7231753	exonic	Vmn2r29	A	T
7	7231754	exonic	Vmn2r29	A	T
7	7231754	exonic	Vmn2r29	A	G
7	7231755	exonic	Vmn2r29	T	C
7	7231764	exonic	Vmn2r29	G	A
7	7231798	exonic	Vmn2r29	C	G
7	7231798	exonic	Vmn2r29	T	C
7	7231807	exonic	Vmn2r29	G	C
7	7231813	exonic	Vmn2r29	G	T
7	7231835	exonic	Vmn2r29	T	A
7	7231849	exonic	Vmn2r29	G	A
7	7231852	exonic	Vmn2r29	G	A
7	7231890	exonic	Vmn2r29	C	G
7	7231894	exonic	Vmn2r29	T	C
7	7231896	exonic	Vmn2r29	C	T
7	7231900	exonic	Vmn2r29	A	G
7	7231916	exonic	Vmn2r29	T	C
7	7231921	exonic	Vmn2r29	C	T
7	7231954	exonic	Vmn2r29	G	T
7	7231965	exonic	Vmn2r29	G	A
7	7232012	exonic	Vmn2r29	C	T
7	7232018	exonic	Vmn2r29	A	C
7	7232031	exonic	Vmn2r29	C	T
7	7232044	exonic	Vmn2r29	A	T
7	7232065	exonic	Vmn2r29	C	T
7	7232176	exonic	Vmn2r29	G	A
7	7232185	exonic	Vmn2r29	A	T
7	7232202	exonic	Vmn2r29	G	A
7	7232223	exonic	Vmn2r29	G	T
7	7241575	exonic	Vmn2r29	C	T
7	7244234	exonic	Vmn2r29	C	T
7	7244295	exonic	Vmn2r29	C	G
7	7244334	exonic	Vmn2r29	A	T
7	7244351	exonic	Vmn2r29	C	CT
7	7244391	exonic	Vmn2r29	C	A
7	7244465	exonic	Vmn2r29	T	C
7	7563644	exonic	Vmn2r33	A	G
7	7563672	exonic	Vmn2r33	C	T
7	7563796	exonic	Vmn2r33	G	A
7	7563806	exonic	Vmn2r33	A	T
7	7566754	exonic	Vmn2r33	T	C
7	8031834	exonic	Vmn2r47	A	T
7	8031882	exonic	Vmn2r47	T	A
7	10794279	ncRNA_exonic	Zscan4a	A	G
7	10794404	ncRNA_exonic	Zscan4a	G	GA
7	10795445	ncRNA_exonic	Zscan4a	T	C
7	10795563	ncRNA_exonic	Zscan4a	C	T
7	10795728	ncRNA_exonic	Zscan4a	C	G
7	10795908	ncRNA_exonic	Zscan4a	G	GC
7	10795910	ncRNA_exonic	Zscan4a	T	TG
7	10798009	ncRNA_exonic	Zscan4a	A	G
7	10798994	ncRNA_exonic	Zscan4a	A	C
7	10799021	ncRNA_exonic	Zscan4a	G	T
7	14665268	exonic	Obox7	T	G
7	17098036	exonic	Psg16	C	T
7	17098165	exonic	Psg16	C	G
7	17098184	exonic	Psg16	C	T
7	17098219	exonic	Psg16	C	G
7	18353369	exonic	Psg18	A	G
7	18353416	exonic	Psg18	A	T
7	18353504	exonic	Psg18	A	T
7	18353507	exonic	Psg18	T	C
7	18353609	exonic	Psg18	A	T
7	18353645	exonic	Psg18	C	T
7	18354758	exonic	Psg18	G	T
7	18354761	exonic	Psg18	G	C
7	18354788	exonic	Psg18	G	A
7	18354806	exonic	Psg18	T	G
7	18788075	ncRNA_exonic	Sycp1-ps1	A	T
7	20101231	exonic	Vmn1r91	G	T
7	20101314	exonic	Vmn1r91	T	C
7	20101315	exonic	Vmn1r91	T	A
7	20101354	exonic	Vmn1r91	G	T
7	20101364	exonic	Vmn1r91	T	G
7	20101366	exonic	Vmn1r91	C	T
7	20101448	exonic	Vmn1r91	A	G
7	20101459	exonic	Vmn1r91	G	A
7	20101549	exonic	Vmn1r91	G	A
7	20101583	exonic	Vmn1r91	T	C
7	20101585	exonic	Vmn1r91	A	G
7	20101605	exonic	Vmn1r91	T	G
7	20101633	exonic	Vmn1r91	G	A
7	20101672	exonic	Vmn1r91	G	C
7	20101680	exonic	Vmn1r91	T	G
7	20101717	exonic	Vmn1r91	A	AC
7	20101726	exonic	Vmn1r91	G	T
7	20101734	exonic	Vmn1r91	C	G
7	20101734	exonic	Vmn1r91	G	A
7	20101735	exonic	Vmn1r91	C	T
7	20101739	exonic	Vmn1r91	T	C
7	20101754	exonic	Vmn1r91	G	C
7	20101774	exonic	Vmn1r91	C	T
7	20101807	exonic	Vmn1r91	G	A
7	20101808	exonic	Vmn1r91	C	T
7	20101823	exonic	Vmn1r91	C	T
7	20101835	exonic	Vmn1r91	C	T
7	20101860	exonic	Vmn1r91	A	G
7	20101861	exonic	Vmn1r91	A	ACT
7	20101863	exonic	Vmn1r91	G	T
7	20101941	exonic	Vmn1r91	T	G
7	20101946	exonic	Vmn1r91	A	G
7	20101975	exonic	Vmn1r91	T	C
7	20101977	exonic	Vmn1r91	C	A
7	20101996	exonic	Vmn1r91	C	T
7	20101997	exonic	Vmn1r91	G	C
7	20102003	exonic	Vmn1r91	G	A
7	20102004	exonic	Vmn1r91	G	A
7	20102016	exonic	Vmn1r91	A	G
7	20102020	exonic	Vmn1r91	G	C
7	20102021	exonic	Vmn1r91	C	T
7	20102022	exonic	Vmn1r91	A	C
7	20102057	exonic	Vmn1r91	C	A
7	20102065	exonic	Vmn1r91	G	T
7	25152544	ncRNA_exonic	D930028M14Rik	T	TG
7	26307272	exonic	Cyp2a4	G	A
7	26307342	exonic	Cyp2a4	T	C
7	26307723	exonic	Cyp2a4	T	C
7	26307779	exonic	Cyp2a4	C	CT
7	26307781	exonic	Cyp2a4	G	GC
7	26308513	exonic	Cyp2a4	T	C
7	26308564	exonic	Cyp2a4	C	T
7	26308933	exonic	Cyp2a4	A	G
7	26308987	exonic	Cyp2a4	A	G
7	26309035	exonic	Cyp2a4	C	A
7	26309039	exonic	Cyp2a4	G	T
7	26309057	exonic	Cyp2a4	A	AG
7	26309059	exonic	Cyp2a4	G	GA
7	26310718	exonic	Cyp2a4	A	AG
7	26310720	exonic	Cyp2a4	G	GA
7	26310775	exonic	Cyp2a4	C	CT
7	26310778	exonic	Cyp2a4	G	GC
7	26310790	exonic	Cyp2a4	G	A
7	26310882	exonic	Cyp2a4	C	A
7	26312311	exonic	Cyp2a4	G	A
7	26312884	exonic	Cyp2a4	T	G
7	26313564	exonic	Cyp2a4	C	T
7	26313608	exonic	Cyp2a4	A	G
7	31264497	exonic	Scgb2b1	C	A
7	31264601	exonic	Scgb2b1	C	G
7	31264620	exonic	Scgb2b1	T	C
7	31264650	exonic	Scgb2b1	T	C
7	31264654	exonic	Scgb2b1	G	A
7	31264673	exonic	Scgb2b1	A	G
7	38385048	ncRNA_exonic	Gm28453	C	T
7	38385052	ncRNA_exonic	Gm28453	G	A
7	38385071	ncRNA_exonic	Gm28453	C	T
7	38385073	ncRNA_exonic	Gm28453	G	T
7	38408729	ncRNA_exonic	Gm28453	G	C
7	38408783	ncRNA_exonic	Gm28453	C	G
7	38442253	ncRNA_exonic	Gm28453	G	A
7	38442260	ncRNA_exonic	Gm28453	C	A
7	38768095	ncRNA_exonic	Gm21276	C	T
7	41546377	exonic	Gm6871	C	A
7	41547988	exonic	Gm6871	A	G
7	42580084	exonic	Zfp977	G	C
7	42580170	exonic	Zfp977	T	C
7	42613468	exonic	Zfp976	A	AC
7	42613554	exonic	Zfp976	C	CA
7	44353002	exonic	Shank1	C	CG
7	44360208	exonic	1700008O03Rik	G	GC
7	46967930	ncRNA_exonic	C86187	A	AC
7	47185870	exonic	Mrgpra6	G	A
7	47189093	exonic	Mrgpra6	G	A
7	59349704	ncRNA_exonic	Snhg14	T	G
7	59349717	ncRNA_exonic	Snhg14	G	A
7	59349739	ncRNA_exonic	Snhg14	G	T
7	59669600	ncRNA_exonic	Ipw,Snhg14	C	T
7	59669610	ncRNA_exonic	Ipw,Snhg14	T	G
7	59669625	ncRNA_exonic	Ipw,Snhg14	G	C
7	59669628	ncRNA_exonic	Ipw,Snhg14	G	T
7	59669653	ncRNA_exonic	Ipw,Snhg14	C	T
7	59669660	ncRNA_exonic	Ipw,Snhg14	G	C
7	59669660	ncRNA_exonic	Ipw,Snhg14	G	A
7	59669687	ncRNA_exonic	Ipw,Snhg14	C	T
7	59669715	ncRNA_exonic	Ipw,Snhg14	A	T
7	59669715	ncRNA_exonic	Ipw,Snhg14	C	A
7	59669725	ncRNA_exonic	Ipw,Snhg14	T	A
7	59669735	ncRNA_exonic	Ipw,Snhg14	C	G
7	59669737	ncRNA_exonic	Ipw,Snhg14	G	C
7	104644428	exonic	Olfr658	G	A
7	104644435	exonic	Olfr658	C	T
7	104644455	exonic	Olfr658	G	A
7	104644550	exonic	Olfr658	A	C
7	104644569	exonic	Olfr658	G	A
7	104644701	exonic	Olfr658	C	T
7	104644718	exonic	Olfr658	C	T
7	104644733	exonic	Olfr658	C	T
7	104644757	exonic	Olfr658	G	A
7	104644795	exonic	Olfr658	T	C
7	104644851	exonic	Olfr658	G	T
7	104644864	exonic	Olfr658	C	T
7	104644870	exonic	Olfr658	A	T
7	104644878	exonic	Olfr658	C	T
7	104644965	exonic	Olfr658	G	A
7	104644979	exonic	Olfr658	C	T
7	104644992	exonic	Olfr658	G	A
7	104645034	exonic	Olfr658	C	T
7	104645072	exonic	Olfr658	T	C
7	104645116	exonic	Olfr658	A	AG
7	104645119	exonic	Olfr658	C	CA
7	104645293	exonic	Olfr658	G	C
7	105896767	exonic	Gm4070,Gvin1	C	T
7	105898460	exonic	Gm4070,Gvin1	A	T
7	105898737	exonic	Gm4070,Gvin1	A	C
7	105898938	exonic	Gm4070,Gvin1	G	A
7	105898986	exonic	Gm4070,Gvin1	A	T
7	105899284	exonic	Gm4070,Gvin1	T	TCA
7	105899286	exonic	Gm4070,Gvin1	G	GGACCA
7	105899585	exonic	Gm4070,Gvin1	C	T
7	105899601	exonic	Gm4070,Gvin1	T	G
7	105899626	exonic	Gm4070,Gvin1	A	G
7	105899670	exonic	Gm4070,Gvin1	C	A
7	105899819	exonic	Gm4070,Gvin1	T	TTCTCGAACTC
7	105899834	exonic	Gm4070,Gvin1	A	C
7	105900130	exonic	Gm4070,Gvin1	A	C
7	105900186	exonic	Gm4070,Gvin1	A	G
7	105900197	exonic	Gm4070,Gvin1	A	T
7	105900390	exonic	Gm4070,Gvin1	T	C
7	105900406	exonic	Gm4070,Gvin1	G	C
7	105900554	exonic	Gm4070,Gvin1	A	AC
7	105900557	exonic	Gm4070,Gvin1	C	CA
7	105901128	exonic	Gm4070,Gvin1	T	A
7	105901224	exonic	Gm4070,Gvin1	A	G
7	105901561	exonic	Gm4070,Gvin1	T	G
7	105901638	exonic	Gm4070,Gvin1	C	G
7	105901987	exonic	Gm4070,Gvin1	T	TCCATCATA
7	105902011	exonic	Gm4070,Gvin1	G	C
7	105902106	exonic	Gm4070,Gvin1	T	TA
7	105902107	exonic	Gm4070,Gvin1	A	AT
7	105902126	exonic	Gm4070,Gvin1	G	GC
7	105902128	exonic	Gm4070,Gvin1	C	CG
7	105902595	exonic	Gm4070,Gvin1	T	TC
7	105902597	exonic	Gm4070,Gvin1	C	CT
7	105902838	exonic	Gm4070,Gvin1	C	CG
7	105903064	exonic	Gm4070,Gvin1	A	G
7	105903331	exonic	Gm4070,Gvin1	G	A
7	105903375	exonic	Gm4070,Gvin1	T	C
7	105903398	exonic	Gm4070,Gvin1	T	G
7	105903402	exonic	Gm4070,Gvin1	C	T
7	105903559	exonic	Gm4070,Gvin1	A	G
7	105903621	exonic	Gm4070,Gvin1	T	C
7	105903624	exonic	Gm4070,Gvin1	C	G
7	105903823	exonic	Gm4070,Gvin1	C	T
7	110833759	exonic	Rnf141	A	G
7	127194421	exonic	Cd2bp2	T	TG
7	135191920	ncRNA_exonic	1700120G07Rik	T	TA
7	144179798	exonic	Shank2	G	GC
7	144404853	ncRNA_exonic	Gm14372	A	G
8	15029218	exonic	Kbtbd11	T	TC
8	19729811	exonic	4930467E23Rik,Gm21119	T	C
8	19729820	exonic	4930467E23Rik,Gm21119	C	T
8	19729902	exonic	4930467E23Rik,Gm21119	G	A
8	19729992	exonic	4930467E23Rik,Gm21119	T	C
8	19732726	exonic	4930467E23Rik,Gm21119	T	G
8	19733721	exonic	4930467E23Rik,Gm21119	C	T
8	19733765	exonic	4930467E23Rik,Gm21119	A	T
8	19735786	exonic	4930467E23Rik,Gm21119	C	A
8	19736615	exonic	4930467E23Rik,Gm21119	A	G
8	19747761	exonic	4930467E23Rik	C	T
8	19747790	exonic	4930467E23Rik	C	T
8	19749418	exonic	4930467E23Rik	C	T
8	19749429	exonic	4930467E23Rik	T	G
8	19749433	exonic	4930467E23Rik	G	A
8	19749472	exonic	4930467E23Rik	T	G
8	19752185	exonic	4930467E23Rik	G	A
8	19752222	exonic	4930467E23Rik	C	A
8	20270342	ncRNA_exonic	6820431F20Rik	C	G
8	21025594	exonic	Defa21	A	T
8	21025606	exonic	Defa21	C	A
8	21025635	exonic	Defa21	A	G
8	21025653	exonic	Defa21	C	A
8	21025657	exonic	Defa21	A	G
8	21025659	exonic	Defa21	A	C
8	21025669	exonic	Defa21	A	G
8	21025692	exonic	Defa21	G	A
8	21025693	exonic	Defa21	G	C
8	21025701	exonic	Defa21	T	G
8	21025704	exonic	Defa21	G	C
8	21025711	exonic	Defa21	A	G
8	21025724	exonic	Defa21	T	C
8	21025734	exonic	Defa21	A	T
8	21025739	exonic	Defa21	C	A
8	21025753	exonic	Defa21	G	A
8	21026345	exonic	Defa21	A	T
8	21026354	exonic	Defa21	C	CA
8	21026354	exonic	Defa21	C	T
8	21026367	exonic	Defa21	C	T
8	21026374	exonic	Defa21	A	T
8	21026398	exonic	Defa21	A	T
8	21026405	exonic	Defa21	C	T
8	26158467	exonic	Thap1	C	A
8	35491254	exonic	Eri1	T	C
8	35491255	exonic	Eri1	T	C
8	35491269	exonic	Eri1	A	G
8	35491278	exonic	Eri1	A	T
8	35491341	exonic	Eri1	G	A
8	69611513	exonic	Zfp868	C	G
8	69611518	exonic	Zfp868	G	T
8	69611836	exonic	Zfp868	T	C
8	69613404	exonic	Zfp868	T	C
8	69613411	exonic	Zfp868	C	A
8	69613418	exonic	Zfp868	A	C
8	69619346	exonic	Zfp868	T	C
8	69743002	exonic	Zfp963	A	G
8	69743011	exonic	Zfp963	T	C
8	70887785	exonic	Slc5a5	T	TG
8	105707872	exonic	Enkd1	T	TC
8	128985392	exonic	Ccdc7a	T	A
8	128993026	exonic	Ccdc7a	A	G
9	24645141	exonic	Dpy19l2	G	T
9	38855829	exonic	Olfr26	G	T
9	38855832	exonic	Olfr26	G	A
9	38855909	exonic	Olfr26	C	T
9	38855910	exonic	Olfr26	C	T
9	38855950	exonic	Olfr26	A	G
9	38855956	exonic	Olfr26	A	T
9	40342188	ncRNA_exonic	1700110K17Rik	A	AC
9	52002105	ncRNA_exonic	Gm6981	G	A
9	52002120	ncRNA_exonic	Gm6981	C	T
9	55550789	exonic	Scaper	G	GA
9	88521271	ncRNA_exonic	Snhg5	G	GT
9	88521343	ncRNA_exonic	Snhg5	T	A
9	88522598	ncRNA_exonic	Snhg5	G	A
9	88522607	ncRNA_exonic	Snhg5	C	T
9	88522656	ncRNA_exonic	Snhg5	T	G
9	88522697	ncRNA_exonic	Snhg5	G	T
9	88522764	ncRNA_exonic	Snhg5	T	C
9	88522773	ncRNA_exonic	Snhg5	C	T
9	88522801	ncRNA_exonic	Snhg5	G	A
9	88582096	exonic	Trim43a	C	T
9	88582108	exonic	Trim43a	T	C
9	88582124	exonic	Trim43a	C	T
9	88582147	exonic	Trim43a	C	T
9	88582163	exonic	Trim43a	A	G
9	88582199	exonic	Trim43a	A	G
9	88582259	exonic	Trim43a	G	A
9	88582285	exonic	Trim43a	C	T
9	88582291	exonic	Trim43a	A	G
9	88582300	exonic	Trim43a	C	T
9	88582329	exonic	Trim43a	C	T
9	88582401	exonic	Trim43a	G	A
9	88583065	exonic	Trim43a	C	T
9	88583098	exonic	Trim43a	T	A
9	88583110	exonic	Trim43a	G	A
9	88584136	exonic	Trim43a	C	T
9	88584193	exonic	Trim43a	T	A
9	88584302	exonic	Trim43a	G	A
9	88584309	exonic	Trim43a	C	A
9	88584314	exonic	Trim43a	C	T
9	88586106	exonic	Trim43a	G	C
9	88586140	exonic	Trim43a	C	T
9	88588042	exonic	Trim43a	G	T
9	88588047	exonic	Trim43a	C	G
9	88588101	exonic	Trim43a	C	T
9	88588200	exonic	Trim43a	A	G
9	88588234	exonic	Trim43a	A	G
9	88588237	exonic	Trim43a	G	A
9	88588251	exonic	Trim43a	G	T
9	88588311	exonic	Trim43a	C	G
9	88588343	exonic	Trim43a	T	C
9	88588462	exonic	Trim43a	G	A
9	88588468	exonic	Trim43a	A	G
9	88588475	exonic	Trim43a	T	G
9	88595341	ncRNA_exonic	9430037G07Rik	A	G
9	88595546	ncRNA_exonic	9430037G07Rik	A	T
9	88595607	ncRNA_exonic	9430037G07Rik	G	A
9	88595765	ncRNA_exonic	9430037G07Rik	T	C
9	88595859	ncRNA_exonic	9430037G07Rik	C	CAG
9	88596077	ncRNA_exonic	9430037G07Rik	A	AAAAC
9	88596118	ncRNA_exonic	9430037G07Rik	G	C
9	88596168	ncRNA_exonic	9430037G07Rik	G	A
9	88596169	ncRNA_exonic	9430037G07Rik	C	T
9	88596187	ncRNA_exonic	9430037G07Rik	T	G
9	88596201	ncRNA_exonic	9430037G07Rik	C	T
9	88596215	ncRNA_exonic	9430037G07Rik	G	A
9	88596264	ncRNA_exonic	9430037G07Rik	C	G
9	88596303	ncRNA_exonic	9430037G07Rik	C	T
9	88596336	ncRNA_exonic	9430037G07Rik	G	A
9	88596367	ncRNA_exonic	9430037G07Rik	A	G
9	88596416	ncRNA_exonic	9430037G07Rik	T	TG
9	88596418	ncRNA_exonic	9430037G07Rik	A	AC
9	88596431	ncRNA_exonic	9430037G07Rik	A	AACT
9	88596490	ncRNA_exonic	9430037G07Rik	G	A
9	88596603	ncRNA_exonic	9430037G07Rik	A	G
9	88596812	ncRNA_exonic	9430037G07Rik	G	T
9	88596864	ncRNA_exonic	9430037G07Rik	T	A
9	88596889	ncRNA_exonic	9430037G07Rik	A	C
9	88596912	ncRNA_exonic	9430037G07Rik	G	A
9	88597581	ncRNA_exonic	9430037G07Rik	G	A
9	88597628	ncRNA_exonic	9430037G07Rik	C	T
9	88597695	ncRNA_exonic	9430037G07Rik	T	C
9	88597731	ncRNA_exonic	9430037G07Rik	G	T
9	88597741	ncRNA_exonic	9430037G07Rik	G	A
9	88597746	ncRNA_exonic	9430037G07Rik	G	T
9	88597780	ncRNA_exonic	9430037G07Rik	C	A
9	88715575	exonic	Mthfsl	G	A
9	88715622	exonic	Mthfsl	T	C
9	88715699	exonic	Mthfsl	T	C
9	88723461	exonic	Bcl2a1d	A	T
9	88723463	exonic	Bcl2a1d	T	A
9	88767148	exonic	Gm10634	G	A
9	88767164	exonic	Gm10634	G	T
9	88772039	exonic	Gm10634	A	T
9	88842008	ncRNA_exonic	9330159M07Rik	A	AG
9	109156301	exonic	Fbxw21	A	G
9	109156355	exonic	Fbxw21	C	CT
9	109156359	exonic	Fbxw21	T	TC
9	109157527	exonic	Fbxw21	T	C
9	109157596	exonic	Fbxw21	C	T
9	122831819	exonic	Tcaim	A	AC
10	3126179	ncRNA_exonic	B020014A21Rik	G	A
10	3126235	ncRNA_exonic	B020014A21Rik	G	T
10	3126246	ncRNA_exonic	B020014A21Rik	A	C
10	3126262	ncRNA_exonic	B020014A21Rik	A	ACTCATGTAG
10	3126291	ncRNA_exonic	B020014A21Rik	C	G
10	3126358	ncRNA_exonic	B020014A21Rik	C	T
10	3126368	ncRNA_exonic	B020014A21Rik	C	T
10	3126464	exonic	9230019H11Rik	A	T
10	3126483	exonic	9230019H11Rik	G	A
10	3126533	exonic	9230019H11Rik	G	T
10	3126547	exonic	9230019H11Rik	C	T
10	3126565	ncRNA_exonic	B020014A21Rik	G	T
10	3126782	ncRNA_exonic	B020014A21Rik	T	C
10	22058353	ncRNA_exonic	Gm34267	G	A
10	22058389	ncRNA_exonic	Gm34267	C	T
10	22058441	ncRNA_exonic	Gm34267	G	T
10	22058442	ncRNA_exonic	Gm34267	C	T
10	41780483	ncRNA_exonic	BC048559	G	A
10	44219331	ncRNA_exonic	Speer5-ps1	C	G
10	44219339	ncRNA_exonic	Speer5-ps1	A	C
10	44219420	ncRNA_exonic	Speer5-ps1	G	A
10	44219428	ncRNA_exonic	Speer5-ps1	C	CT
10	44219437	ncRNA_exonic	Speer5-ps1	T	TA
10	44219442	ncRNA_exonic	Speer5-ps1	G	GAA
10	44219455	ncRNA_exonic	Speer5-ps1	T	C
10	44219465	ncRNA_exonic	Speer5-ps1	A	AT
10	44219484	ncRNA_exonic	Speer5-ps1	C	T
10	44219530	ncRNA_exonic	Speer5-ps1	T	A
10	44219550	ncRNA_exonic	Speer5-ps1	T	TA
10	44219551	ncRNA_exonic	Speer5-ps1	T	A
10	58478262	exonic	Ranbp2	G	T
10	58478270	exonic	Ranbp2	G	T
10	58478284	exonic	Ranbp2	G	T
10	58478285	exonic	Ranbp2	G	T
10	58478350	exonic	Ranbp2	T	TG
10	58478398	exonic	Ranbp2	T	C
10	58478436	exonic	Ranbp2	C	CT
10	58478438	exonic	Ranbp2	T	TA
10	58478480	exonic	Ranbp2	A	C
10	58478587	exonic	Ranbp2	C	T
10	58478622	exonic	Ranbp2	G	T
10	58478624	exonic	Ranbp2	A	G
10	75061832	exonic	Bcr	G	GC
10	76038529	exonic	Zfp280b	C	CT
10	80542579	exonic	Rexo1	G	A
10	80542607	exonic	Rexo1	G	A
10	80542777	exonic	Rexo1	G	T
10	80547938	exonic	Rexo1	C	T
10	80547942	exonic	Rexo1	C	T
10	80547961	exonic	Rexo1	C	T
10	80548433	exonic	Rexo1	A	G
10	80548453	exonic	Rexo1	T	C
10	80548462	exonic	Rexo1	A	G
10	80548515	exonic	Rexo1	A	C
10	80549339	exonic	Rexo1	G	A
10	80549345	exonic	Rexo1	T	C
10	80549355	exonic	Rexo1	C	G
10	80549357	exonic	Rexo1	G	T
10	80549367	exonic	Rexo1	C	G
10	80549371	exonic	Rexo1	C	A
10	80549385	exonic	Rexo1	T	C
10	80549448	exonic	Rexo1	C	T
10	80549476	exonic	Rexo1	C	A
10	80549488	exonic	Rexo1	C	T
10	80549515	exonic	Rexo1	C	T
10	80549525	exonic	Rexo1	C	A
10	80549536	exonic	Rexo1	T	C
10	80549554	exonic	Rexo1	G	C
10	80549559	exonic	Rexo1	A	G
10	80549600	exonic	Rexo1	G	A
10	80549617	exonic	Rexo1	A	G
10	80549733	exonic	Rexo1	T	C
10	80549791	exonic	Rexo1	T	C
10	80549854	exonic	Rexo1	A	G
10	80550043	exonic	Rexo1	A	C
10	80550093	exonic	Rexo1	T	C
10	80550108	exonic	Rexo1	G	A
10	80550127	exonic	Rexo1	T	C
10	80550157	exonic	Rexo1	A	G
10	81662996	exonic	Gm10778	C	T
10	81663015	exonic	Gm10778	A	G
10	81663613	exonic	Gm10778	T	C
10	81663614	exonic	Gm10778	A	G
10	81663641	exonic	Gm10778	C	CA
10	81718924	exonic	Gm32687,Zfp433	G	A
10	81718936	exonic	Gm32687,Zfp433	A	G
10	81719263	exonic	Gm32687,Zfp433	C	A
10	81719984	exonic	Gm32687,Zfp433	G	A
10	81720046	exonic	Gm32687,Zfp433	T	C
10	81720137	exonic	Gm32687,Zfp433	A	G
10	81720147	exonic	Gm32687,Zfp433	T	C
10	81720275	exonic	Gm32687,Zfp433	A	G
10	81720276	exonic	Gm32687,Zfp433	A	C
10	81720343	exonic	Gm32687,Zfp433	A	G
10	81720442	exonic	Gm32687,Zfp433	G	T
10	81720484	exonic	Gm32687,Zfp433	A	T
10	81720490	exonic	Gm32687,Zfp433	A	G
10	81720941	exonic	Gm32687,Zfp433	C	T
10	81721038	exonic	Gm32687,Zfp433	T	A
10	81721116	exonic	Gm32687,Zfp433	A	T
10	81721200	exonic	Gm32687,Zfp433	A	G
10	81721334	exonic	Gm32687,Zfp433	A	C
10	81721445	exonic	Gm32687,Zfp433	T	C
10	115359664	exonic	Tmem19	G	A
10	115359699	exonic	Tmem19	G	A
10	115361843	exonic	Tmem19	T	C
10	115361850	exonic	Tmem19	C	T
10	127284103	exonic	Mbd6	T	TC
10	129174106	exonic	Olfr772	A	G
10	129174297	exonic	Olfr772	G	A
10	129174497	exonic	Olfr772	C	T
10	129174510	exonic	Olfr772	A	G
10	130418943	exonic	Vmn2r85	C	T
10	130419011	exonic	Vmn2r85	G	A
10	130419043	exonic	Vmn2r85	C	T
10	130419094	exonic	Vmn2r85	C	T
10	130419111	exonic	Vmn2r85	C	T
11	3125889	ncRNA_exonic	Pisd-ps1	G	T
11	3128955	ncRNA_exonic	Pisd-ps1	T	G
11	3128956	ncRNA_exonic	Pisd-ps1	C	A
11	3128968	ncRNA_exonic	Pisd-ps1	C	T
11	3128989	ncRNA_exonic	Pisd-ps1	C	A
11	3129455	ncRNA_exonic	Pisd-ps1	T	A
11	3130434	ncRNA_exonic	Pisd-ps1	G	A
11	3130439	ncRNA_exonic	Pisd-ps1	G	A
11	3130446	ncRNA_exonic	Pisd-ps1	C	T
11	3130457	ncRNA_exonic	Pisd-ps1	T	C
11	3131059	ncRNA_exonic	Pisd-ps1	C	T
11	3131126	ncRNA_exonic	Pisd-ps1	A	G
11	6290051	ncRNA_exonic	Gm46270	A	T
11	6290054	ncRNA_exonic	Gm46270	C	T
11	12307055	exonic	Cobl	C	CG
11	49586788	exonic	1700024J04Rik	T	C
11	49586805	exonic	1700024J04Rik	G	A
11	49588058	exonic	1700024J04Rik	G	A
11	49588088	exonic	1700024J04Rik	T	C
11	49588093	exonic	1700024J04Rik	G	GA
11	49588435	exonic	1700024J04Rik	T	C
11	49588443	exonic	1700024J04Rik	T	C
11	49588478	exonic	1700024J04Rik	C	T
11	49588623	exonic	1700024J04Rik	C	T
11	49588652	exonic	1700024J04Rik	A	C
11	49588654	exonic	1700024J04Rik	T	G
11	49588673	exonic	1700024J04Rik	A	G
11	49588688	exonic	1700024J04Rik	T	G
11	49588709	exonic	1700024J04Rik	T	G
11	49588713	exonic	1700024J04Rik	G	A
11	49588716	exonic	1700024J04Rik	C	T
11	49588777	exonic	1700024J04Rik	C	G
11	49588784	exonic	1700024J04Rik	T	G
11	49588839	exonic	1700024J04Rik	G	A
11	49588892	exonic	1700024J04Rik	A	T
11	49589333	exonic	1700024J04Rik	C	T
11	49589365	exonic	1700024J04Rik	T	C
11	49589489	exonic	1700024J04Rik	A	C
11	49589500	exonic	1700024J04Rik	C	T
11	49589555	exonic	1700024J04Rik	C	T
11	49589556	exonic	1700024J04Rik	T	C
11	49589578	exonic	1700024J04Rik	G	A
11	49589618	exonic	1700024J04Rik	C	A
11	49589620	exonic	1700024J04Rik	A	G
11	49589664	exonic	1700024J04Rik	T	C
11	49589723	exonic	1700024J04Rik	G	A
11	49589778	exonic	1700024J04Rik	T	C
11	49589996	exonic	1700024J04Rik	C	T
11	75679554	exonic	Crk	C	CG
11	90644456	exonic	Cox11	T	G
11	90644517	exonic	Cox11	G	GA
11	90644519	exonic	Cox11	A	AG
11	90644539	exonic	Cox11	T	A
11	94757374	exonic	Gm11545	C	T
11	94757381	exonic	Gm11545	G	A
11	94757422	exonic	Gm11545	G	A
11	94757430	exonic	Gm11545	A	G
11	94757499	exonic	Gm11545	A	AC
11	94757501	exonic	Gm11545	C	CT
11	94757707	exonic	Gm11545	T	C
11	94778999	exonic	Tmem92	T	C
11	96299292	exonic	Hoxb6	A	AC
11	98908692	exonic	Cdc6	C	T
11	98908752	exonic	Cdc6	C	T
11	98910302	exonic	Cdc6	C	T
11	98910318	exonic	Cdc6	T	G
11	98910327	exonic	Cdc6	T	TC
11	98910345	exonic	Cdc6	G	A
11	98910355	exonic	Cdc6	G	A
11	98910357	exonic	Cdc6	C	A
11	98910369	exonic	Cdc6	C	T
11	98910380	exonic	Cdc6	C	T
11	98910386	exonic	Cdc6	A	C
11	98910405	exonic	Cdc6	G	A
11	98910414	exonic	Cdc6	G	A
11	98910427	exonic	Cdc6	C	T
11	98910431	exonic	Cdc6	G	T
11	98910597	exonic	Cdc6	C	A
11	98910606	exonic	Cdc6	C	T
11	98910623	exonic	Cdc6	C	A
11	98910682	exonic	Cdc6	C	T
11	98910732	exonic	Cdc6	G	A
11	98910749	exonic	Cdc6	G	T
11	98911411	exonic	Cdc6	C	T
11	98911427	exonic	Cdc6	A	C
11	98911502	exonic	Cdc6	G	A
11	98911543	exonic	Cdc6	A	G
11	98911546	exonic	Cdc6	A	G
11	98912250	exonic	Cdc6	C	T
11	98913900	exonic	Cdc6	G	A
11	98915107	exonic	Cdc6	T	C
11	98915119	exonic	Cdc6	C	A
11	98915120	exonic	Cdc6	G	A
11	98915148	exonic	Cdc6	G	T
11	98916979	exonic	Cdc6	G	C
11	98916980	exonic	Cdc6	A	G
11	98919269	exonic	Cdc6	C	T
11	98919342	exonic	Cdc6	C	T
11	98919372	exonic	Cdc6	G	T
11	98919373	exonic	Cdc6	C	G
11	98920701	exonic	Cdc6	G	C
11	98920717	exonic	Cdc6	G	A
11	98920721	exonic	Cdc6	G	A
11	98920733	exonic	Cdc6	G	C
11	99798469	exonic	Gm11554	A	T
11	101170877	exonic	Plekhh3	T	TC
11	105208902	exonic	Tlk2	G	A
11	105210560	exonic	Tlk2	G	T
11	105210574	exonic	Tlk2	A	C
11	105221190	exonic	Tlk2	G	A
11	105221228	exonic	Tlk2	G	C
11	105221274	exonic	Tlk2	T	C
11	114986108	exonic	Cd300ld	A	T
11	114987303	exonic	Cd300ld	A	C
11	116438377	ncRNA_exonic	Gm7367	G	A
11	120689205	exonic	Aspscr1	T	TG
12	4134424	exonic	Adcy3	C	T
12	8771644	exonic	Sdc1	C	G
12	8790401	exonic	Sdc1	T	G
12	8790408	exonic	Sdc1	C	A
12	8790435	exonic	Sdc1	G	A
12	8790488	exonic	Sdc1	G	C
12	8790582	exonic	Sdc1	T	C
12	8790600	exonic	Sdc1	G	T
12	8790620	exonic	Sdc1	C	G
12	8790663	exonic	Sdc1	G	A
12	8790678	exonic	Sdc1	G	T
12	8790699	exonic	Sdc1	C	CA
12	17550004	exonic	Odc1	A	G
12	17786185	exonic	Hpcal1	C	T
12	17786204	exonic	Hpcal1	T	C
12	17786206	exonic	Hpcal1	G	A
12	17786214	exonic	Hpcal1	A	G
12	17786215	exonic	Hpcal1	C	T
12	17786218	exonic	Hpcal1	T	C
12	17786220	exonic	Hpcal1	A	G
12	17786226	exonic	Hpcal1	T	C
12	17786227	exonic	Hpcal1	T	C
12	17786231	exonic	Hpcal1	A	C
12	17786235	exonic	Hpcal1	T	C
12	17786236	exonic	Hpcal1	C	T
12	17786237	exonic	Hpcal1	G	A
12	17786240	exonic	Hpcal1	A	G
12	17786247	exonic	Hpcal1	G	A
12	17786250	exonic	Hpcal1	T	G
12	17786290	exonic	Hpcal1	C	A
12	17786291	exonic	Hpcal1	G	A
12	17786295	exonic	Hpcal1	A	G
12	17786299	exonic	Hpcal1	G	T
12	17786300	exonic	Hpcal1	G	A
12	17786307	exonic	Hpcal1	T	A
12	17786337	exonic	Hpcal1	T	TC
12	17786341	exonic	Hpcal1	C	CG
12	17786350	exonic	Hpcal1	C	T
12	17786351	exonic	Hpcal1	C	CA
12	17786351	exonic	Hpcal1	G	A
12	17786360	exonic	Hpcal1	T	A
12	17786363	exonic	Hpcal1	G	A
12	17786363	exonic	Hpcal1	A	G
12	17786365	exonic	Hpcal1	T	C
12	17786367	exonic	Hpcal1	G	A
12	17786378	exonic	Hpcal1	C	T
12	17786379	exonic	Hpcal1	T	G
12	17786381	exonic	Hpcal1	C	T
12	17786385	exonic	Hpcal1	C	CA
12	17786395	exonic	Hpcal1	T	C
12	17786405	exonic	Hpcal1	G	T
12	17786415	exonic	Hpcal1	G	A
12	17786416	exonic	Hpcal1	T	C
12	17786417	exonic	Hpcal1	C	T
12	17786420	exonic	Hpcal1	C	T
12	17786433	exonic	Hpcal1	C	T
12	17786446	exonic	Hpcal1	G	T
12	17786448	exonic	Hpcal1	G	A
12	17786449	exonic	Hpcal1	C	T
12	17786469	exonic	Hpcal1	G	C
12	17786471	exonic	Hpcal1	C	G
12	17786471	exonic	Hpcal1	T	G
12	17786473	exonic	Hpcal1	C	G
12	17786485	exonic	Hpcal1	T	TC
12	17786490	exonic	Hpcal1	T	A
12	17786492	exonic	Hpcal1	G	A
12	17786492	exonic	Hpcal1	A	G
12	17786494	exonic	Hpcal1	C	T
12	17786514	exonic	Hpcal1	T	C
12	17786515	exonic	Hpcal1	C	T
12	17786518	exonic	Hpcal1	C	A
12	17786532	exonic	Hpcal1	G	A
12	17787568	exonic	Hpcal1	C	T
12	17787569	exonic	Hpcal1	G	C
12	17787578	exonic	Hpcal1	A	T
12	17787582	exonic	Hpcal1	C	T
12	17787591	exonic	Hpcal1	A	G
12	17787591	exonic	Hpcal1	A	C
12	17787594	exonic	Hpcal1	T	A
12	17787601	exonic	Hpcal1	C	T
12	17787602	exonic	Hpcal1	A	G
12	17787603	exonic	Hpcal1	A	T
12	17787607	exonic	Hpcal1	T	C
12	17787608	exonic	Hpcal1	C	T
12	17787645	exonic	Hpcal1	T	A
12	17791145	exonic	Hpcal1	G	T
12	17791153	exonic	Hpcal1	G	A
12	17791154	exonic	Hpcal1	G	A
12	17791166	exonic	Hpcal1	A	C
12	17791170	exonic	Hpcal1	G	A
12	17791176	exonic	Hpcal1	C	A
12	17791179	exonic	Hpcal1	G	T
12	17791184	exonic	Hpcal1	G	C
12	17791186	exonic	Hpcal1	G	C
12	17791201	exonic	Hpcal1	C	T
12	17882212	exonic	Gm9222	G	A
12	17882213	exonic	Gm9222	C	T
12	17882229	exonic	Gm9222	G	GC
12	17882230	exonic	Gm9222	G	T
12	17882242	exonic	Gm9222	C	T
12	17882250	exonic	Gm9222	T	A
12	17882261	exonic	Gm9222	C	A
12	17882261	exonic	Gm9222	T	C
12	17882269	exonic	Gm9222	A	AG
12	17882272	exonic	Gm9222	G	GA
12	17882282	exonic	Gm9222	T	A
12	17882297	exonic	Gm9222	C	T
12	17882304	exonic	Gm9222	G	A
12	17882309	exonic	Gm9222	T	C
12	17882317	exonic	Gm9222	C	A
12	17902444	exonic	Gm9222	G	A
12	17902446	exonic	Gm9222	A	T
12	17902456	exonic	Gm9222	G	A
12	17902465	exonic	Gm9222	G	C
12	17902470	exonic	Gm9222	C	T
12	17902490	exonic	Gm9222	C	T
12	17902500	exonic	Gm9222	A	G
12	17902502	exonic	Gm9222	T	C
12	17902505	exonic	Gm9222	A	G
12	17902511	exonic	Gm9222	T	A
12	17902514	exonic	Gm9222	G	C
12	17902541	exonic	Gm9222	C	T
12	17902542	exonic	Gm9222	C	T
12	17902559	exonic	Gm9222	T	C
12	17902561	exonic	Gm9222	T	A
12	17902587	exonic	Gm9222	T	C
12	17902604	exonic	Gm9222	T	C
12	17902619	exonic	Gm9222	C	G
12	17902637	exonic	Gm9222	G	C
12	17902648	exonic	Gm9222	T	C
12	17902655	exonic	Gm9222	G	A
12	17902665	exonic	Gm9222	A	G
12	17902679	exonic	Gm9222	G	A
12	17902684	exonic	Gm9222	C	T
12	17902693	exonic	Gm9222	T	G
12	17902705	exonic	Gm9222	G	GT
12	17902706	exonic	Gm9222	G	GA
12	17902708	exonic	Gm9222	A	G
12	17902709	exonic	Gm9222	G	A
12	17902737	exonic	Gm9222	A	C
12	17902744	exonic	Gm9222	T	C
12	17902757	exonic	Gm9222	C	A
12	17902758	exonic	Gm9222	T	C
12	17902768	exonic	Gm9222	C	T
12	17902779	exonic	Gm9222	G	A
12	17902789	exonic	Gm9222	T	C
12	17902799	exonic	Gm9222	G	C
12	17902820	exonic	Gm9222	C	T
12	17902821	exonic	Gm9222	T	TG
12	17902826	exonic	Gm9222	C	T
12	17902843	exonic	Gm9222	G	A
12	17902870	exonic	Gm9222	G	T
12	17902871	exonic	Gm9222	G	A
12	17902871	exonic	Gm9222	T	C
12	17902874	exonic	Gm9222	G	A
12	17902878	exonic	Gm9222	C	A
12	17902887	exonic	Gm9222	C	A
12	17902891	exonic	Gm9222	T	C
12	17902938	exonic	Gm9222	G	A
12	17902939	exonic	Gm9222	T	C
12	17902954	exonic	Gm9222	T	C
12	17902957	exonic	Gm9222	C	A
12	17902975	exonic	Gm9222	C	T
12	17902996	exonic	Gm9222	A	G
12	17903005	exonic	Gm9222	G	A
12	17903026	exonic	Gm9222	G	A
12	17903036	exonic	Gm9222	T	C
12	17903040	exonic	Gm9222	T	TA
12	17903041	exonic	Gm9222	A	AT
12	17903053	exonic	Gm9222	G	A
12	17903056	exonic	Gm9222	C	A
12	17903089	exonic	Gm9222	G	A
12	17903108	exonic	Gm9222	C	G
12	17903115	exonic	Gm9222	G	T
12	17903273	exonic	Gm9222	A	G
12	17903294	exonic	Gm9222	T	A
12	18534125	exonic	5730507C01Rik	C	T
12	40832237	exonic	Dock4	A	G
12	40832277	exonic	Dock4	C	T
12	40832282	exonic	Dock4	G	C
12	40832288	exonic	Dock4	A	C
12	40832293	exonic	Dock4	T	A
12	76801914	exonic	Rab15	A	C
12	80949822	exonic	Srsf5	T	C
12	80949861	exonic	Srsf5	C	A
12	80949929	exonic	Srsf5	T	TA
12	80949932	exonic	Srsf5	A	AC
12	87606053	exonic	Gm2042,Oog1	G	A
12	87606058	exonic	Gm2042,Oog1	G	A
12	87606104	exonic	Gm2042,Oog1	C	T
12	87606213	exonic	Gm2042,Oog1	C	T
12	87606217	exonic	Gm2042,Oog1	C	G
12	87606236	exonic	Gm2042,Oog1	C	A
12	87606268	exonic	Gm2042,Oog1	T	C
12	87606935	exonic	Gm2042,Oog1	T	C
12	87606963	exonic	Gm2042,Oog1	A	C
12	87607003	exonic	Gm2042,Oog1	T	C
12	87607011	exonic	Gm2042,Oog1	T	C
12	87607026	exonic	Gm2042,Oog1	G	GA
12	87607085	exonic	Gm2042,Oog1	T	A
12	87607144	exonic	Gm2042,Oog1	G	C
12	87607284	exonic	Gm2042,Oog1	C	T
12	87607317	exonic	Gm2042,Oog1	A	G
12	87608262	exonic	Gm2042,Oog1	G	A
12	87608314	exonic	Gm2042,Oog1	C	T
12	87608342	exonic	Gm2042,Oog1	C	A
12	87608347	exonic	Gm2042,Oog1	G	T
12	87608379	exonic	Gm2042,Oog1	A	T
12	87608402	exonic	Gm2042,Oog1	C	A
12	87608420	exonic	Gm2042,Oog1	T	A
12	87608452	exonic	Gm2042,Oog1	T	C
12	87608454	exonic	Gm2042,Oog1	G	A
12	87644425	exonic	Gm16381	G	A
12	87644437	exonic	Gm16381	C	CT
12	87644442	exonic	Gm16381	C	T
12	87862613	ncRNA_exonic	Gm1995	G	A
12	87862626	ncRNA_exonic	Gm1995	C	A
12	87862638	ncRNA_exonic	Gm1995	C	A
12	87862652	ncRNA_exonic	Gm1995	C	T
12	87862666	ncRNA_exonic	Gm1995	C	CCCA
12	87862667	ncRNA_exonic	Gm1995	T	C
12	87862690	ncRNA_exonic	Gm1995	T	C
12	87862712	ncRNA_exonic	Gm1995	T	G
12	87862716	ncRNA_exonic	Gm1995	C	A
12	87862725	ncRNA_exonic	Gm1995	C	T
12	87862734	ncRNA_exonic	Gm1995	G	C
12	87862816	ncRNA_exonic	Gm1995	C	T
12	87862818	ncRNA_exonic	Gm1995	A	G
12	87862881	ncRNA_exonic	Gm1995	T	C
12	87862907	ncRNA_exonic	Gm1995	C	T
12	87863075	ncRNA_exonic	Gm1995	G	A
12	87863242	ncRNA_exonic	Gm1995	G	A
12	87863273	ncRNA_exonic	Gm1995	A	C
12	87863274	ncRNA_exonic	Gm1995	G	A
12	87863299	ncRNA_exonic	Gm1995	C	G
12	88036452	ncRNA_exonic	Gm46993	G	A
12	100297500	ncRNA_exonic	Gm10432	T	TTAGA
12	103732310	exonic	Serpina1b	C	T
12	103732454	exonic	Serpina1b	G	A
12	103732530	exonic	Serpina1b	T	C
12	111671931	exonic	Ckb	T	C
13	3186343	ncRNA_exonic	Speer6-ps1	C	G
13	8973221	exonic	Gtpbp4	T	C
13	12606847	exonic	Ero1b	A	G
13	12614111	ncRNA_exonic	Gpr137b-ps	C	T
13	12614161	ncRNA_exonic	Gpr137b-ps	G	A
13	12614216	ncRNA_exonic	Gpr137b-ps	C	CT
13	12614218	ncRNA_exonic	Gpr137b-ps	G	GC
13	12614264	ncRNA_exonic	Gpr137b-ps	C	T
13	12614506	ncRNA_exonic	Gpr137b-ps	C	G
13	12614517	ncRNA_exonic	Gpr137b-ps	A	G
13	12614526	ncRNA_exonic	Gpr137b-ps	A	G
13	12614529	ncRNA_exonic	Gpr137b-ps	G	A
13	12614691	ncRNA_exonic	Gpr137b-ps	T	A
13	12614711	ncRNA_exonic	Gpr137b-ps	T	C
13	12614756	ncRNA_exonic	Gpr137b-ps	A	G
13	12614771	ncRNA_exonic	Gpr137b-ps	T	C
13	12614814	ncRNA_exonic	Gpr137b-ps	A	ACTCG
13	12614819	ncRNA_exonic	Gpr137b-ps	G	T
13	12614907	ncRNA_exonic	Gpr137b-ps	C	T
13	12614958	ncRNA_exonic	Gpr137b-ps	T	TG
13	12614960	ncRNA_exonic	Gpr137b-ps	T	TC
13	12614984	ncRNA_exonic	Gpr137b-ps	C	T
13	12614993	ncRNA_exonic	Gpr137b-ps	G	C
13	12615009	ncRNA_exonic	Gpr137b-ps	C	CTACCTCAG
13	12615216	ncRNA_exonic	Gpr137b-ps	T	C
13	12615294	ncRNA_exonic	Gpr137b-ps	T	TC
13	12615295	ncRNA_exonic	Gpr137b-ps	G	GT
13	12615352	ncRNA_exonic	Gpr137b-ps	A	G
13	12615377	ncRNA_exonic	Gpr137b-ps	G	T
13	12615381	ncRNA_exonic	Gpr137b-ps	C	T
13	12615431	ncRNA_exonic	Gpr137b-ps	A	ATTGTTAAT
13	12615504	ncRNA_exonic	Gpr137b-ps	G	GA
13	12615506	ncRNA_exonic	Gpr137b-ps	A	AG
13	12615565	ncRNA_exonic	Gpr137b-ps	C	T
13	12615696	ncRNA_exonic	Gpr137b-ps	A	C
13	12615830	ncRNA_exonic	Gpr137b-ps	A	G
13	12619791	ncRNA_exonic	Gpr137b-ps	T	C
13	12619866	ncRNA_exonic	Gpr137b-ps	T	C
13	12621451	ncRNA_exonic	Gpr137b-ps	G	A
13	12623888	ncRNA_exonic	Gpr137b-ps	C	G
13	12796849	exonic	Prl2c3,Prl2c4	T	C
13	15814969	ncRNA_exonic	B230303A05Rik	A	C
13	15814974	ncRNA_exonic	B230303A05Rik	T	C
13	15815033	ncRNA_exonic	B230303A05Rik	G	A
13	17695652	exonic	Mplkip	G	T
13	17696907	exonic	Mplkip	G	A
13	17697017	exonic	Mplkip	G	A
13	22102501	exonic	Vmn1r189	A	C
13	22102608	exonic	Vmn1r189	C	G
13	22524496	exonic	Vmn1r203	C	G
13	22524523	exonic	Vmn1r203	C	T
13	22524533	exonic	Vmn1r203	C	T
13	22592134	exonic	Vmn1r205	C	T
13	22592866	exonic	Vmn1r205	A	G
13	22592869	exonic	Vmn1r205	G	A
13	32968525	exonic	Serpinb6b	A	G
13	32968580	exonic	Serpinb6b	G	GAA
13	32968593	exonic	Serpinb6b	T	A
13	32968610	exonic	Serpinb6b	T	A
13	32968620	exonic	Serpinb6b	C	T
13	32968623	exonic	Serpinb6b	A	G
13	32968625	exonic	Serpinb6b	C	T
13	32968632	exonic	Serpinb6b	C	T
13	32968659	exonic	Serpinb6b	A	AT
13	32968668	exonic	Serpinb6b	C	G
13	33006586	exonic	Serpinb9	C	A
13	33006637	exonic	Serpinb9	T	A
13	33006689	exonic	Serpinb9	G	C
13	33194574	exonic	Serpinb9d	T	C
13	33194680	exonic	Serpinb9d	C	T
13	33196469	exonic	Serpinb9d	A	G
13	33196500	exonic	Serpinb9d	C	T
13	33202801	exonic	Serpinb9d	A	G
13	33202875	exonic	Serpinb9d	G	A
13	33202976	exonic	Serpinb9d	G	A
13	33203052	exonic	Serpinb9d	G	A
13	33564218	ncRNA_exonic	Gm6093	G	T
13	33564229	ncRNA_exonic	Gm6093	T	A
13	33564275	ncRNA_exonic	Gm6093	T	C
13	33564305	ncRNA_exonic	Gm6093	T	G
13	59598056	exonic	Naa35	G	T
13	59622882	exonic	Naa35	A	G
13	59622910	exonic	Naa35	C	A
13	61744728	exonic	Gm9595	G	C
13	65181657	exonic	Nlrp4f	T	C
13	65181661	exonic	Nlrp4f	G	C
13	65181677	exonic	Nlrp4f	A	G
13	65181685	exonic	Nlrp4f	A	G
13	65181700	exonic	Nlrp4f	G	A
13	65184971	exonic	Nlrp4f	G	A
13	65184976	exonic	Nlrp4f	T	C
13	65184991	exonic	Nlrp4f	T	C
13	65184998	exonic	Nlrp4f	T	G
13	65185022	exonic	Nlrp4f	G	A
13	65194153	exonic	Nlrp4f	G	C
13	65194477	exonic	Nlrp4f	T	C
13	65336499	exonic	Gm7762	T	C
13	65341073	exonic	Gm7762	T	C
13	74725408	exonic	Cast	T	A
13	74725411	exonic	Cast	T	C
13	74725419	exonic	Cast	T	C
13	74725424	exonic	Cast	G	A
13	74736752	exonic	Cast	A	AG
13	74736755	exonic	Cast	G	GA
13	74736799	exonic	Cast	G	C
13	74736980	exonic	Cast	T	TC
13	74736982	exonic	Cast	A	AT
13	74736992	exonic	Cast	T	A
13	74737008	exonic	Cast	T	A
13	74745992	exonic	Cast	A	T
13	74746030	exonic	Cast	T	C
13	74746071	exonic	Cast	A	C
13	74746090	exonic	Cast	T	C
13	74746588	exonic	Cast	G	A
13	74746601	exonic	Cast	T	G
13	74798669	exonic	Cast	A	G
13	100183780	exonic	Naip2	A	G
13	100183781	exonic	Naip2	G	A
13	100245815	exonic	Naip5	T	A
13	100246098	exonic	Naip5	C	G
13	100246104	exonic	Naip5	G	T
13	100246135	exonic	Naip5	T	C
13	119828455	exonic	AF067063	G	A
13	119828578	exonic	AF067063	T	G
13	119828587	exonic	AF067063	A	T
13	119828613	exonic	AF067063	T	C
13	119893763	exonic	Tcstv1	T	C
13	119893862	exonic	Tcstv1	T	C
13	119893936	exonic	Tcstv1	G	A
13	119893972	exonic	Tcstv1	A	C
13	119894019	exonic	Tcstv1	G	C
13	119912298	exonic	Gm21761	T	C
13	119912300	exonic	Gm21761	A	G
13	119912382	exonic	Gm21761	A	G
13	119912471	exonic	Gm21761	G	A
13	119912480	exonic	Gm21761	T	C
13	119912511	exonic	Gm21761	C	T
13	119912594	exonic	Gm21761	G	A
13	119912649	exonic	Gm21761	T	A
13	119912677	exonic	Gm21761	G	C
13	119912691	exonic	Gm21761	A	G
13	119912717	exonic	Gm21761	G	A
13	119912735	exonic	Gm21761	C	T
13	120015709	ncRNA_exonic	Gm36161	G	GACGAGACCCTGGTGC
13	120016915	ncRNA_exonic	Gm36161	G	C
14	3070170	exonic	Gm2897	C	T
14	3070179	exonic	Gm2897	G	T
14	3070227	exonic	Gm2897	A	G
14	3071290	exonic	Gm2897	C	A
14	3072062	exonic	Gm2897	G	A
14	3072092	exonic	Gm2897	C	T
14	3072104	exonic	Gm2897	C	A
[truncated: 655 more rows]
